# Supplementary material for: Revision of the Afrotropical Phaeogenini (Ichneumonidae, Ichneumoninae), with description of a new genus and twelve new species
Source: Zookeys. 2013 Nov 21;(354):1–85. doi: 10.3897/zookeys.354.5968 (PMC3837403; doi:10.3897/zookeys.354.5968)
Supplement: XML Treatment for Arearia [file zookeys.354.5968-treatment1.xml]

<!DOCTYPE tp:taxon-treatment
  PUBLIC "-//TaxonX//DTD Taxonomic Treatment Publishing DTD v0 20100105//EN" "tax-treatment-NSO.dtd">
<tp:taxon-treatment xmlns:tp="http://www.plazi.org/taxpub"><tp:treatment-meta><mixed-citation publication-type="journal"><person-group><name><surname>Rousse</surname><given-names>Pascal</given-names></name><name><surname>van Noort</surname><given-names>Simon</given-names></name><name><surname>Diller</surname><given-names>E.</given-names></name></person-group><article-title>Revision of the Afrotropical Phaeogenini (Ichneumonidae, Ichneumoninae), with description of a new genus and twelve new species</article-title><source>Zookeys</source><day>21</day><month>11</month><year>2013</year><volume>2013</volume><issue>354</issue><fpage>1</fpage><lpage>85</lpage><pub-id pub-id-type="doi">10.3897/zookeys.354.5968</pub-id></mixed-citation></tp:treatment-meta><tp:nomenclature><tp:taxon-name>
                            <tp:taxon-name-part taxon-name-part-type="genus">Arearia</tp:taxon-name-part>
                            <object-id xmlns:xlink="http://www.w3.org/1999/xlink" xlink:type="simple">http://species-id.net/wiki/Arearia</object-id>
                        </tp:taxon-name><tp:taxon-authority>Seyrig, 1952</tp:taxon-authority></tp:nomenclature><tp:treatment-sec sec-type="Diagnosis"><title>Diagnosis.</title><p>Highly distinctive genus, characterized by sternauli deeply impressed and extending beyond mid–length of mesopleuron. Head polished and smoothly sculptured, dorsally expanded and flattened, somewhat triangular in profile; mandible bidentate, upper tooth 1.5–2.0× longer than lower tooth; subocular groove present; clypeus transverse, its ventral margin regularly convex; flagellum of female regularly enlarged toward apex; occipital and hypostomal carinae joining at mandibular basis; epomia weak; notaulus weakly impressed; postpectal carina complete and strong; propodeum moderately elongate, regularly curved in profile view, propodeal carina<!--PageBreak-->tion well developed to about absent; fore wing with areolet open, hind wing with 1/Cu&amp;cu–a straight and distal abscissa of Cu1 absent; tarsal claws simple; gastrocoelus and thyridium indistinct; ovipositor distinctly extending beyond apex of metasoma.</p><p>Because of its strong and long sternaulus, this genus was first placed in the <tp:taxon-name>Cryptinae</tp:taxon-name> by <xref ref-type="bibr" rid="B23">Seyrig (1952)</xref>, and subsequently moved to the <tp:taxon-name>Ichneumoninae</tp:taxon-name> by <xref ref-type="bibr" rid="B25">Townes (1971)</xref>.</p></tp:treatment-sec><tp:treatment-sec sec-type="Species richness and distribution"><title>Species richness and distribution.</title><p>The genus was previously only known from Madagascar, with a single species. Here we report a new species from South Africa.</p><!--PageBreak--></tp:treatment-sec><ref-list><ref id="B23"><mixed-citation xmlns:xlink="http://www.w3.org/1999/xlink" xlink:type="simple"><person-group><name name-style="western"><surname>Seyrig</surname><given-names>A</given-names></name></person-group> (<year>1952</year>) <article-title>Les Ichneumonide de Madagascar. 4. Ichneumonidae Cryptinae.</article-title><source>Mémoires de l’Académie Malgache</source><volume>19</volume>: <fpage>1</fpage>-<lpage>213</lpage>.</mixed-citation></ref><ref id="B25"><mixed-citation xmlns:xlink="http://www.w3.org/1999/xlink" xlink:type="simple"><person-group><name name-style="western"><surname>Townes</surname><given-names>HK</given-names></name></person-group> (<year>1971</year>) <article-title>The genera of Ichneumonidae, part 4. Cremastinae to Diplazontinae.</article-title><source>Memoirs of the American Entomological Institute</source><volume>17</volume>: <fpage>1</fpage>-<lpage>372</lpage>.</mixed-citation></ref></ref-list></tp:taxon-treatment>
