# Supplementary material for: Revision of the Afrotropical Phaeogenini (Ichneumonidae, Ichneumoninae), with description of a new genus and twelve new species
Source: Zookeys. 2013 Nov 21;(354):1–85. doi: 10.3897/zookeys.354.5968 (PMC3837403; doi:10.3897/zookeys.354.5968)
Supplement: XML Treatment for Arearia paradoxa [file zookeys.354.5968-treatment2.xml]

<!DOCTYPE tp:taxon-treatment
  PUBLIC "-//TaxonX//DTD Taxonomic Treatment Publishing DTD v0 20100105//EN" "tax-treatment-NSO.dtd">
<tp:taxon-treatment xmlns:tp="http://www.plazi.org/taxpub"><tp:treatment-meta><mixed-citation publication-type="journal"><person-group><name><surname>Rousse</surname><given-names>Pascal</given-names></name><name><surname>van Noort</surname><given-names>Simon</given-names></name><name><surname>Diller</surname><given-names>E.</given-names></name></person-group><article-title>Revision of the Afrotropical Phaeogenini (Ichneumonidae, Ichneumoninae), with description of a new genus and twelve new species</article-title><source>Zookeys</source><day>21</day><month>11</month><year>2013</year><volume>2013</volume><issue>354</issue><fpage>1</fpage><lpage>85</lpage><pub-id pub-id-type="doi">10.3897/zookeys.354.5968</pub-id></mixed-citation></tp:treatment-meta><tp:nomenclature><tp:taxon-name>
                            <tp:taxon-name-part taxon-name-part-type="genus">Arearia</tp:taxon-name-part>
                            <tp:taxon-name-part taxon-name-part-type="species">paradoxa</tp:taxon-name-part>
                            <object-id xmlns:xlink="http://www.w3.org/1999/xlink" xlink:type="simple">http://species-id.net/wiki/Arearia_paradoxa</object-id>
                        </tp:taxon-name><tp:taxon-authority>Seyrig, 1952</tp:taxon-authority><xref ref-type="fig" rid="F1">Figs 1</xref><xref ref-type="fig" rid="F2">–2</xref></tp:nomenclature><tp:treatment-sec sec-type="Material examined"><title>Material examined.</title><p><bold>HOLOTYPE</bold> Female: Madagascar, Trafanaomby, VIII.40, A. Seyrig (MNHN EY8804).</p></tp:treatment-sec><tp:treatment-sec sec-type="Diagnosis"><title>Diagnosis.</title><p>Testaceous overall with pronotum, base of antenna and legs yellow; mandible triangular, strongly tapered toward apex, teeth small; malar line short; toru<!--PageBreak-->lus on a distinctly bulging platform; ocellar triangle reduced, equilateral; antenna with 21 flagellomeres (<xref ref-type="bibr" rid="B23">Seyrig 1952</xref>); mesosoma smooth and polished, including sternaulus; propodeal carination well developed, areae superomedia and petiolaris fused, both forming a concave surface; legs elongate; metasoma superficially punctate, gastrocoelus indistinct; ovipositor extending distinctly beyond metasomal apex. B 2.9; A NA; F 2.5; HdWi 1.3; HfWi 1.3; Ci 1.5; Mi 0.3; Di 1.6; IOi 0.9; OOi 2.1; Fli<sub>1</sub>3.1; Fli<sub>15</sub>1.5; OTi 0.1. Male unknown.</p></tp:treatment-sec><tp:treatment-sec sec-type="Distribution"><title>Distribution.</title><p>Madagascar (Toliara province) (<xref ref-type="bibr" rid="B23">Seyrig 1952</xref>).</p><fig id="F1" position="float" orientation="portrait"><label>Figure 1.</label><caption><p><italic><tp:taxon-name>Arearia paradoxa</tp:taxon-name></italic> Holotype female. <bold>A</bold> habitus lateral view <bold>B</bold>  habitus dorsal view <bold>C</bold> head, mesosoma, dorsal view.</p></caption><graphic xmlns:xlink="http://www.w3.org/1999/xlink" xlink:href="ZooKeys-354-001-g001.jpg" position="float" orientation="portrait" xlink:type="simple"/></fig><fig id="F2" position="float" orientation="portrait"><label>Figure 2.</label><caption><p><italic><tp:taxon-name>Arearia paradoxa</tp:taxon-name></italic> Holotype female. <bold>A</bold> mesopleuron, lateral view <bold>B</bold> propodeum dorsal view <bold>C</bold> head, anterior view <bold>D</bold> tergites 2–4, dorsal view <bold>E</bold> wings <bold>F</bold> data labels.</p></caption><graphic xmlns:xlink="http://www.w3.org/1999/xlink" xlink:href="ZooKeys-354-001-g002.jpg" position="float" orientation="portrait" xlink:type="simple"/></fig><!--PageBreak--></tp:treatment-sec><ref-list><ref id="B23"><mixed-citation xmlns:xlink="http://www.w3.org/1999/xlink" xlink:type="simple"><person-group><name name-style="western"><surname>Seyrig</surname><given-names>A</given-names></name></person-group> (<year>1952</year>) <article-title>Les Ichneumonide de Madagascar. 4. Ichneumonidae Cryptinae.</article-title><source>Mémoires de l’Académie Malgache</source><volume>19</volume>: <fpage>1</fpage>-<lpage>213</lpage>.</mixed-citation></ref></ref-list></tp:taxon-treatment>
