# Supplementary material for: Revision of the Afrotropical Phaeogenini (Ichneumonidae, Ichneumoninae), with description of a new genus and twelve new species
Source: Zookeys. 2013 Nov 21;(354):1–85. doi: 10.3897/zookeys.354.5968 (PMC3837403; doi:10.3897/zookeys.354.5968)
Supplement: XML Treatment for Arearia oxymoron [file zookeys.354.5968-treatment3.xml]

<!DOCTYPE tp:taxon-treatment
  PUBLIC "-//TaxonX//DTD Taxonomic Treatment Publishing DTD v0 20100105//EN" "tax-treatment-NSO.dtd">
<tp:taxon-treatment xmlns:tp="http://www.plazi.org/taxpub"><tp:treatment-meta><mixed-citation publication-type="journal"><person-group><name><surname>Rousse</surname><given-names>Pascal</given-names></name><name><surname>van Noort</surname><given-names>Simon</given-names></name><name><surname>Diller</surname><given-names>E.</given-names></name></person-group><article-title>Revision of the Afrotropical Phaeogenini (Ichneumonidae, Ichneumoninae), with description of a new genus and twelve new species</article-title><source>Zookeys</source><day>21</day><month>11</month><year>2013</year><volume>2013</volume><issue>354</issue><fpage>1</fpage><lpage>85</lpage><pub-id pub-id-type="doi">10.3897/zookeys.354.5968</pub-id></mixed-citation></tp:treatment-meta><tp:nomenclature><tp:taxon-name>
                            <tp:taxon-name-part taxon-name-part-type="genus">Arearia</tp:taxon-name-part>
                            <tp:taxon-name-part taxon-name-part-type="species">oxymoron</tp:taxon-name-part>
                            <object-id xmlns:xlink="http://www.w3.org/1999/xlink" content-type="zoobank" xlink:type="simple">http://zoobank.org/C524CEEB-F2B6-40F3-9480-7769BA7C8D68</object-id>
                            <object-id xmlns:xlink="http://www.w3.org/1999/xlink" xlink:type="simple">http://species-id.net/wiki/Arearia_oxymoron</object-id>
                        </tp:taxon-name><tp:taxon-authority>Rousse &amp; van Noort</tp:taxon-authority><tp:taxon-status xmlns:xlink="http://www.w3.org/1999/xlink" xlink:type="simple">sp. n.</tp:taxon-status><xref ref-type="fig" rid="F3">Figs 3</xref><xref ref-type="fig" rid="F4">–4</xref></tp:nomenclature><tp:treatment-sec sec-type="Type material"><title>Type material.</title><p><bold>HOLOTYPE</bold> Male: South Africa, R.E. Turner, Brit. Mus. 1931–37, Cape Province, Somerset East, 10–22.xii.1930 (BMNH). <bold>PARATYPES</bold> 1 male: South Africa, <!--PageBreak-->R.E. Turner, Brit. Mus. 1927–117, Orange F. State, Harrismith, Feb 1927 (BMNH); 3 males: same label data except: Brit. Mus. 1927–147, March 1–20 1927 (BMNH).</p></tp:treatment-sec><tp:treatment-sec sec-type="Diagnosis"><title>Diagnosis.</title><p>Female unknown. Male: bright yellow overall with variable dorsal testaceous to black markings on mesosoma and metasoma; face and clypeus strongly convex in profile; toruli on a weak platform; malar line long; ocellar triangle equilateral; antenna with 19–20 flagellomeres; mesosoma laterally punctate but scutellum and most of pronotum smooth; sternaulus crenulate, extending to mid coxa; mesosoma dorsally alutaceous but propodeum coarsely reticulate with carination strongly reduced; metasoma deeply punctate–reticulate. HdWi 1.3; HfWi 1.3; Ci 1.6; Mi 0.9; Di 2.2; IOi 1.7; OOi 1.7; Fli<sub>1</sub>4.2; Fli<sub>15</sub>1.7; OTi NA.</p></tp:treatment-sec><tp:treatment-sec sec-type="Description"><title>Description.</title><p>MALE (5 specimens). B 2.5–2.8; A 1.9–2.1; F 2.1–2.3 (Holotype: B 2.7; A: 1.9; F 2.2).</p><p><italic>Color</italic>. Bright yellow with variable testaceous to black dorsal parts: vertex, flagellum, upper occiput, mesoscutal lobes, axillar area around scutellum, propodeum, and all tergites but their apical margin; wings hyaline, venation light yellow.</p><p><italic>Head</italic>. Head subspherical, posteriorly truncate in profile; clypeus quite smooth, polished, transverse, its ventral margin regularly rounded; malar line long, subocular sulcus deep; face strongly protruding, bearing toruli on a weak platform, about smooth with some faint oblique striations laterally; frons, vertex and temple quite smooth; ocellar triangle equilateral; temple strongly rounded, head distinctly swollen behind eyes; antenna with 19–20 flagellomeres.</p><p><italic>Mesosoma</italic>. Mesosoma elongate, slightly depressed dorso–ventrally; pronotum, mesopleuron and metapleuron densely punctate, almost punctate–reticulate, with speculum smooth; sternaulus thin, deep and long, reaching mid coxa; mesoscutum smoothly sculptured, anteriorly transversely striate, posteriorly punctate–alutaceous to punctate–reticulate; notaulus hardly distinct; scutellum quite smooth; propodeum coarsely reticulate without distinct carination.</p><p><italic>Metasoma</italic>. All tergites deeply scaly punctate–reticulate, but posterior tergites sometimes variably smooth.</p><p>FEMALE. Unknown.</p></tp:treatment-sec><tp:treatment-sec sec-type="Etymology"><title>Etymology.</title><p>In line with Seyrig’s derivation of his specific epithet <italic>paradoxa</italic>, the new species name refers to the rhetoric figure of speech pinpointing the apparent incompatibility between <tp:taxon-name>Ichneumoninae</tp:taxon-name> and strong sternauli.</p></tp:treatment-sec><tp:treatment-sec sec-type="Distribution"><title>Distribution.</title><p>South Africa (Eastern Cape and Free State).</p><fig id="F3" position="float" orientation="portrait"><label>Figure 3.</label><caption><p><italic><tp:taxon-name>Arearia oxymoron</tp:taxon-name></italic> Holotype male. <bold>A</bold> habitus lateral view <bold>B</bold> habitus dorsal view <bold>C</bold> head, mesosoma, dorsal view.</p></caption><graphic xmlns:xlink="http://www.w3.org/1999/xlink" xlink:href="ZooKeys-354-001-g003.jpg" position="float" orientation="portrait" xlink:type="simple"/></fig><fig id="F4" position="float" orientation="portrait"><label>Figure 4.</label><caption><p><italic><tp:taxon-name>Arearia oxymoron</tp:taxon-name></italic> Holotype male. <bold>A</bold> mesopleuron, lateral view <bold>B</bold> propodeum dorsal view <bold>C</bold> head, anterior view <bold>D</bold> tergites 2–4, dorsal view <bold>E</bold> wings <bold>F</bold> data labels.</p></caption><graphic xmlns:xlink="http://www.w3.org/1999/xlink" xlink:href="ZooKeys-354-001-g004.jpg" position="float" orientation="portrait" xlink:type="simple"/></fig></tp:treatment-sec></tp:taxon-treatment>
