# Supplementary material for: Revision of the Afrotropical Phaeogenini (Ichneumonidae, Ichneumoninae), with description of a new genus and twelve new species
Source: Zookeys. 2013 Nov 21;(354):1–85. doi: 10.3897/zookeys.354.5968 (PMC3837403; doi:10.3897/zookeys.354.5968)
Supplement: XML Treatment for Chauvinia [file zookeys.354.5968-treatment4.xml]

<!DOCTYPE tp:taxon-treatment
  PUBLIC "-//TaxonX//DTD Taxonomic Treatment Publishing DTD v0 20100105//EN" "tax-treatment-NSO.dtd">
<tp:taxon-treatment xmlns:tp="http://www.plazi.org/taxpub"><tp:treatment-meta><mixed-citation publication-type="journal"><person-group><name><surname>Rousse</surname><given-names>Pascal</given-names></name><name><surname>van Noort</surname><given-names>Simon</given-names></name><name><surname>Diller</surname><given-names>E.</given-names></name></person-group><article-title>Revision of the Afrotropical Phaeogenini (Ichneumonidae, Ichneumoninae), with description of a new genus and twelve new species</article-title><source>Zookeys</source><day>21</day><month>11</month><year>2013</year><volume>2013</volume><issue>354</issue><fpage>1</fpage><lpage>85</lpage><pub-id pub-id-type="doi">10.3897/zookeys.354.5968</pub-id></mixed-citation></tp:treatment-meta><tp:nomenclature><tp:taxon-name>
                            <tp:taxon-name-part taxon-name-part-type="genus">Chauvinia</tp:taxon-name-part>
                            <object-id xmlns:xlink="http://www.w3.org/1999/xlink" xlink:type="simple">http://species-id.net/wiki/Chauvinia</object-id>
                        </tp:taxon-name><tp:taxon-authority>Heinrich, 1938</tp:taxon-authority><tp:nomenclature-citation-list><tp:nomenclature-citation><tp:taxon-name>Chauviniella</tp:taxon-name><comment> Heinrich, 1938: 125</comment></tp:nomenclature-citation></tp:nomenclature-citation-list></tp:nomenclature><tp:treatment-sec sec-type="Diagnosis"><title>Diagnosis.</title><!--PageBreak--><p><italic><tp:taxon-name>Chauvinia</tp:taxon-name></italic> is a highly distinctive genus, mainly characterized by the conformation of the propodeum and the metasoma. Mandible bidentate; clypeus strongly transverse, its ventral margin sharp and more or less regularly rounded; flagellum of female enlarged from middle; temples moderately swollen behind eyes; occipital and hypostomal carinae joining above mandibular base; epomia present, moderate; notaulus indistinct; propodeum elongate, in profile slightly and regularly rounded to uniformly sloping backwards in a single plane; median areas of propodeum fused into a single mid–longitudinal area, lateral areas fully carinate; postpectal carina interrupted in front of mid coxae; fore wing with areolet pentagonal, closed; hind wing with distal abscissa of Cu1 present, unpigmented; tarsal claws simple; metasoma of female elongate to strongly elongate, ventral margins of apical tergites overlapping, hiding sternites; metasoma of male not so unusually modified; gastrocoelus and thyridium indistinct; ovipositor sheath wide, barely extending beyond metasomal apex.</p></tp:treatment-sec><tp:treatment-sec sec-type="Species richness and distribution"><title>Species richness and distribution.</title><p>Strictly Afrotropical genus, with three species of which one is newly described here.</p></tp:treatment-sec></tp:taxon-treatment>
