# Supplementary material for: Revision of the Afrotropical Phaeogenini (Ichneumonidae, Ichneumoninae), with description of a new genus and twelve new species
Source: Zookeys. 2013 Nov 21;(354):1–85. doi: 10.3897/zookeys.354.5968 (PMC3837403; doi:10.3897/zookeys.354.5968)
Supplement: XML Treatment for Chauvinia nitida [file zookeys.354.5968-treatment5.xml]

<!DOCTYPE tp:taxon-treatment
  PUBLIC "-//TaxonX//DTD Taxonomic Treatment Publishing DTD v0 20100105//EN" "tax-treatment-NSO.dtd">
<tp:taxon-treatment xmlns:tp="http://www.plazi.org/taxpub"><tp:treatment-meta><mixed-citation publication-type="journal"><person-group><name><surname>Rousse</surname><given-names>Pascal</given-names></name><name><surname>van Noort</surname><given-names>Simon</given-names></name><name><surname>Diller</surname><given-names>E.</given-names></name></person-group><article-title>Revision of the Afrotropical Phaeogenini (Ichneumonidae, Ichneumoninae), with description of a new genus and twelve new species</article-title><source>Zookeys</source><day>21</day><month>11</month><year>2013</year><volume>2013</volume><issue>354</issue><fpage>1</fpage><lpage>85</lpage><pub-id pub-id-type="doi">10.3897/zookeys.354.5968</pub-id></mixed-citation></tp:treatment-meta><tp:nomenclature><tp:taxon-name>
                            <tp:taxon-name-part taxon-name-part-type="genus">Chauvinia</tp:taxon-name-part>
                            <tp:taxon-name-part taxon-name-part-type="species">nitida</tp:taxon-name-part>
                            <object-id xmlns:xlink="http://www.w3.org/1999/xlink" xlink:type="simple">http://species-id.net/wiki/Chauvinia_nitida</object-id>
                        </tp:taxon-name><tp:taxon-authority>(Heinrich, 1938)</tp:taxon-authority><xref ref-type="fig" rid="F5">Figs 5</xref><xref ref-type="fig" rid="F6">–6</xref><tp:nomenclature-citation-list><tp:nomenclature-citation><tp:taxon-name>Chauviniella nitida</tp:taxon-name><comment> Heinrich, 1938: 125</comment></tp:nomenclature-citation></tp:nomenclature-citation-list></tp:nomenclature><tp:treatment-sec sec-type="Material examined"><title>Material examined.</title><p><bold>SYNTYPES 1 female:</bold> Madagaskar, Rogez, 600 m, I–II.1931 leg. A. Seyrig (ZMPA); 1 male: same label data except for: V–VI.1931 (ZMPA).</p></tp:treatment-sec><tp:treatment-sec sec-type="Diagnosis"><title>Diagnosis.</title><p>Female: head more or less extensively yellowish–orange ventrally, remainder of head pale yellow with vertex and occiput black; remainder of body uniformly yellowish–orange, apex of metasoma sometimes infuscate; antenna short with 23 flagellomeres, basally dark testaceous, medially white and apically dark brown; head strongly transverse in frontal view; upper mandibular tooth 3× as long as lower tooth; clypeus nearly 4× wider than high; head and body very faintly sculptured, mostly smooth and polished; propodeal carination moderate; metasoma slightly elongate but shorter than hind leg; tergite 4 and following ventrally overlapping. B 7.8–8.9; A 4.8–5.2; F 4.6–4.9 (holotype: B 8.9; A 5.2; F 4.9); HdWi 1.6; HfWi 1.4; Ci 3.9; Mi 0.5; Di 3.1; IOi 1.1; OOi 0.7; Fli<sub>1</sub> 3.8; Fli<sub>15</sub> 0.8; Fli<sub>21</sub> 0.7; OTi 0.2. Male: head without yellowish–orange ventral coloration; metasoma brown, tergites 2–3 basally yellow, all metasomal tergites apically yellow margined; flagellum entirely dark brown, slenderer; otherwise similar to female. B 6.4; A 5.4; F 3.4.</p></tp:treatment-sec><tp:treatment-sec sec-type="Distribution"><title>Distribution.</title><p>Madagascar (Toamasina and Toliara provinces) (<xref ref-type="bibr" rid="B12">Heinrich 1938</xref>).</p><fig id="F5" position="float" orientation="portrait"><label>Figure 5.</label><caption><p><italic><tp:taxon-name>Chauvinia nitida</tp:taxon-name></italic> Holotype female. <bold>A</bold> habitus dorsal view <bold>B</bold> habitus lateral view <bold>C</bold> head, mesosoma, dorsal view.</p></caption><graphic xmlns:xlink="http://www.w3.org/1999/xlink" xlink:href="ZooKeys-354-001-g005.jpg" position="float" orientation="portrait" xlink:type="simple"/></fig><fig id="F6" position="float" orientation="portrait"><label>Figure 6.</label><caption><p><italic><tp:taxon-name>Chauvinia nitida</tp:taxon-name></italic> Holotype female. <bold>A</bold> metasoma, ventral view <bold>B</bold> propodeum dorsal view <bold>C</bold> head, anterior view <bold>D</bold> tergites 2–3, dorsal view <bold>E</bold> wings <bold>F</bold> data labels.</p></caption><graphic xmlns:xlink="http://www.w3.org/1999/xlink" xlink:href="ZooKeys-354-001-g006.jpg" position="float" orientation="portrait" xlink:type="simple"/></fig></tp:treatment-sec><ref-list><ref id="B12"><mixed-citation xmlns:xlink="http://www.w3.org/1999/xlink" xlink:type="simple"><person-group><name name-style="western"><surname>Heinrich</surname><given-names>G</given-names></name></person-group> (<year>1938</year>) <article-title>Les Ichneumonides de Madagascar. 3. Ichneumonidae Ichneumoninae.</article-title><source>Mémoires de l’Académie Malgache</source><volume>25</volume>: <fpage>1</fpage>-<lpage>139</lpage>.</mixed-citation></ref></ref-list></tp:taxon-treatment>
