# Supplementary material for: Revision of the Afrotropical Phaeogenini (Ichneumonidae, Ichneumoninae), with description of a new genus and twelve new species
Source: Zookeys. 2013 Nov 21;(354):1–85. doi: 10.3897/zookeys.354.5968 (PMC3837403; doi:10.3897/zookeys.354.5968)
Supplement: XML Treatment for Chauvinia pelecinoides [file zookeys.354.5968-treatment7.xml]

<!DOCTYPE tp:taxon-treatment
  PUBLIC "-//TaxonX//DTD Taxonomic Treatment Publishing DTD v0 20100105//EN" "tax-treatment-NSO.dtd">
<tp:taxon-treatment xmlns:tp="http://www.plazi.org/taxpub"><tp:treatment-meta><mixed-citation publication-type="journal"><person-group><name><surname>Rousse</surname><given-names>Pascal</given-names></name><name><surname>van Noort</surname><given-names>Simon</given-names></name><name><surname>Diller</surname><given-names>E.</given-names></name></person-group><article-title>Revision of the Afrotropical Phaeogenini (Ichneumonidae, Ichneumoninae), with description of a new genus and twelve new species</article-title><source>Zookeys</source><day>21</day><month>11</month><year>2013</year><volume>2013</volume><issue>354</issue><fpage>1</fpage><lpage>85</lpage><pub-id pub-id-type="doi">10.3897/zookeys.354.5968</pub-id></mixed-citation></tp:treatment-meta><tp:nomenclature><tp:taxon-name>
                            <tp:taxon-name-part taxon-name-part-type="genus">Chauvinia</tp:taxon-name-part>
                            <tp:taxon-name-part taxon-name-part-type="species">pelecinoides</tp:taxon-name-part>
                            <object-id xmlns:xlink="http://www.w3.org/1999/xlink" xlink:type="simple">http://species-id.net/wiki/Chauvinia_pelecinoides</object-id>
                        </tp:taxon-name><tp:taxon-authority>Heinrich, 1938</tp:taxon-authority><xref ref-type="fig" rid="F9">Figs 9</xref><xref ref-type="fig" rid="F10">–10</xref></tp:nomenclature><tp:treatment-sec sec-type="Material examined"><title>Material examined.</title><p><bold>SYNTYPES 1 female:</bold> Madagaskar, Rogez, 600 m, V–VI.1931 leg. A. Seyrig (ZMPA). 1male: same label data (ZMPA).</p></tp:treatment-sec><tp:treatment-sec sec-type="Diagnosis"><title>Diagnosis.</title><p>Female: head more or less extensively yellowish–orange ventrally, remainder of head pale yellow with vertex and occiput black; remainder of body yellowish–orange, apex of metasoma sometimes infuscate; antenna short with 22 flagellomeres, basally dark testaceous, medially white and apically dark brown; upper tooth of mandible twice as long as lower tooth; head and body very faintly sculptured, mostly smooth and polished; propodeum strongly extending apically between hind coxae to their half–length; propodeum mid–longitudinally deeply concave, carination moder<!--PageBreak-->ate; metasoma strongly elongate, distinctly longer than hind leg; tergite 3 and following ventrally overlapping. B 11.7; A 4.2; F 5.2. HdWi 1.9; HfWi 1.1; Ci 2.8; Mi 0.7; Di 1.9; IOi 1.2; OOi 0.8; Fli<sub>1</sub> 4.0; Fli<sub>15</sub> 1.1; Fli<sub>21</sub> 0.8; OTi 0.1. Male: head without yellowish–orange ventral coloration; metasoma dark brown, tergites 2–3 basally yellow, all metasomal tergites apically yellow margined; flagellum entirely dark brown, slenderer; metasoma hardly reaching beyond apex of hind tibia; otherwise similar to female. B 7.2; A 3.8; F 4.8.</p></tp:treatment-sec><tp:treatment-sec sec-type="Distribution"><title>Distribution.</title><p>Madagascar (Toamasina province) (<xref ref-type="bibr" rid="B12">Heinrich 1938</xref>).</p><fig id="F9" position="float" orientation="portrait"><label>Figure 9.</label><caption><p><italic><tp:taxon-name>Chauvinia pelecinoides</tp:taxon-name></italic> Holotype female. <bold>A</bold> habitus lateral view <bold>B</bold> habitus dorsal view <bold>C</bold> head, mesosoma, dorsal view <bold>D</bold> mesopleuron, lateral view <bold>E</bold> head, anterior view <bold>F</bold> metasoma, ventral view.</p></caption><graphic xmlns:xlink="http://www.w3.org/1999/xlink" xlink:href="ZooKeys-354-001-g009.jpg" position="float" orientation="portrait" xlink:type="simple"/></fig><fig id="F10" position="float" orientation="portrait"><label>Figure 10.</label><caption><p><italic><tp:taxon-name>Chauvinia pelecinoides</tp:taxon-name></italic> Holotype female (<bold>A–D</bold>), non–type male (<bold>E–F</bold>). <bold>A</bold> tergites 1–3, dorsal view <bold>B</bold> propodeum dorsal view <bold>C</bold> wings, <bold>D</bold> data labels <bold>E</bold> habitus dorsal view <bold>F</bold> habitus lateral view.</p></caption><graphic xmlns:xlink="http://www.w3.org/1999/xlink" xlink:href="ZooKeys-354-001-g010.jpg" position="float" orientation="portrait" xlink:type="simple"/></fig><!--PageBreak--></tp:treatment-sec><ref-list><ref id="B12"><mixed-citation xmlns:xlink="http://www.w3.org/1999/xlink" xlink:type="simple"><person-group><name name-style="western"><surname>Heinrich</surname><given-names>G</given-names></name></person-group> (<year>1938</year>) <article-title>Les Ichneumonides de Madagascar. 3. Ichneumonidae Ichneumoninae.</article-title><source>Mémoires de l’Académie Malgache</source><volume>25</volume>: <fpage>1</fpage>-<lpage>139</lpage>.</mixed-citation></ref></ref-list></tp:taxon-treatment>
