# Supplementary material for: Revision of the Afrotropical Phaeogenini (Ichneumonidae, Ichneumoninae), with description of a new genus and twelve new species
Source: Zookeys. 2013 Nov 21;(354):1–85. doi: 10.3897/zookeys.354.5968 (PMC3837403; doi:10.3897/zookeys.354.5968)
Supplement: XML Treatment for Diadromus (Thyraeella) [file zookeys.354.5968-treatment8.xml]

<!DOCTYPE tp:taxon-treatment
  PUBLIC "-//TaxonX//DTD Taxonomic Treatment Publishing DTD v0 20100105//EN" "tax-treatment-NSO.dtd">
<tp:taxon-treatment xmlns:tp="http://www.plazi.org/taxpub"><tp:treatment-meta><mixed-citation publication-type="journal"><person-group><name><surname>Rousse</surname><given-names>Pascal</given-names></name><name><surname>van Noort</surname><given-names>Simon</given-names></name><name><surname>Diller</surname><given-names>E.</given-names></name></person-group><article-title>Revision of the Afrotropical Phaeogenini (Ichneumonidae, Ichneumoninae), with description of a new genus and twelve new species</article-title><source>Zookeys</source><day>21</day><month>11</month><year>2013</year><volume>2013</volume><issue>354</issue><fpage>1</fpage><lpage>85</lpage><pub-id pub-id-type="doi">10.3897/zookeys.354.5968</pub-id></mixed-citation></tp:treatment-meta><tp:nomenclature><tp:taxon-name>
                            <tp:taxon-name-part taxon-name-part-type="genus">Diadromus</tp:taxon-name-part>
                            (<tp:taxon-name-part taxon-name-part-type="subgenus">Thyraeella</tp:taxon-name-part>)
                        </tp:taxon-name><tp:taxon-authority>Wesmael, 1845</tp:taxon-authority><tp:nomenclature-citation-list><tp:nomenclature-citation><tp:taxon-name>Thyraella</tp:taxon-name><comment> Holmgren, 1890</comment></tp:nomenclature-citation></tp:nomenclature-citation-list></tp:nomenclature><tp:treatment-sec sec-type="Diagnosis"><title>Diagnosis.</title><p>Mandible bidentate, triangular and evenly narrowed towards apex, with a weak ventral flange, upper tooth twice as long as lower tooth; face transverse, wider <!--PageBreak-->than high; clypeus distinctly transverse, lenticular, hardly separated from face medially, its ventral margin somewhat impressed; occipital carina complete; occipital and hypostomal carinae joining at mandibular base; flagellum of female moderately enlarged and flattened beyond middle, flagellum of male without tyloids; epomia present and strong; mesoscutum steeply elevated above pronotum; postpectal carina complete and strong; propodeum moderately short, basal half about horizontal and apical half sloping down in lateral view; carination complete and strong, spiracle quite round; fore wing with areolet pentagonal, closed, 3Rs–m non–tubular and faintly pigmented; hind wing with distal abscissa of Cu1 faint; gastrocoeli large and moderately deep; tarsal claws simple; thyridiae moderately weak but distinct, transverse and wide with interval narrow, distant from anterior margin by more than their width; hypopygium hiding base of ovipositor sheath; ovipositor very shortly projecting beyond metasomal apex.</p></tp:treatment-sec><tp:treatment-sec sec-type="Species richness and distribution"><title>Species richness and distribution.</title><p><italic><tp:taxon-name>Diadromus</tp:taxon-name></italic> is a moderately large genus of 31 species, occurs almost worldwide, but has not been reported from South America or tropical Africa. The subgenus <italic><tp:taxon-name>Thyraeella</tp:taxon-name></italic> is highly unusual among the other species of the genus: it is mainly defined by the peculiar position of the junction between the hypostomal and occipital carinae, the complete postpectal carina and by having the ventral margin of the clypeus less impressed than in <italic><tp:taxon-name>Diadromus</tp:taxon-name></italic> <italic>s. s.</italic> The subgenus only includes the species <italic><tp:taxon-name>Diadromus collaris</tp:taxon-name></italic>.</p></tp:treatment-sec></tp:taxon-treatment>
