# Supplementary material for: Revision of the Afrotropical Phaeogenini (Ichneumonidae, Ichneumoninae), with description of a new genus and twelve new species
Source: Zookeys. 2013 Nov 21;(354):1–85. doi: 10.3897/zookeys.354.5968 (PMC3837403; doi:10.3897/zookeys.354.5968)
Supplement: XML Treatment for Diadromus collaris [file zookeys.354.5968-treatment9.xml]

<!DOCTYPE tp:taxon-treatment
  PUBLIC "-//TaxonX//DTD Taxonomic Treatment Publishing DTD v0 20100105//EN" "tax-treatment-NSO.dtd">
<tp:taxon-treatment xmlns:tp="http://www.plazi.org/taxpub"><tp:treatment-meta><mixed-citation publication-type="journal"><person-group><name><surname>Rousse</surname><given-names>Pascal</given-names></name><name><surname>van Noort</surname><given-names>Simon</given-names></name><name><surname>Diller</surname><given-names>E.</given-names></name></person-group><article-title>Revision of the Afrotropical Phaeogenini (Ichneumonidae, Ichneumoninae), with description of a new genus and twelve new species</article-title><source>Zookeys</source><day>21</day><month>11</month><year>2013</year><volume>2013</volume><issue>354</issue><fpage>1</fpage><lpage>85</lpage><pub-id pub-id-type="doi">10.3897/zookeys.354.5968</pub-id></mixed-citation></tp:treatment-meta><tp:nomenclature><tp:taxon-name>
                            <tp:taxon-name-part taxon-name-part-type="genus">Diadromus</tp:taxon-name-part>
                            <tp:taxon-name-part taxon-name-part-type="species">collaris</tp:taxon-name-part>
                            <object-id xmlns:xlink="http://www.w3.org/1999/xlink" xlink:type="simple">http://species-id.net/wiki/Diadromus_collaris</object-id>
                        </tp:taxon-name><tp:taxon-authority>(Gravenhorst, 1829)</tp:taxon-authority><xref ref-type="fig" rid="F11">Figs 11</xref><xref ref-type="fig" rid="F12">–12</xref><tp:nomenclature-citation-list><tp:nomenclature-citation><tp:taxon-name>Diadromus cabrerai</tp:taxon-name><comment> Berthoumieu, 1903; <italic><tp:taxon-name>Diadromus punicus</tp:taxon-name></italic> Berthoumieu, 1898; <italic><tp:taxon-name>Diadromus rufiscapus</tp:taxon-name></italic> Pic, 1902; <italic><tp:taxon-name>Heterischnus hispanicus</tp:taxon-name></italic> Berthoumieu, 1904; <italic><tp:taxon-name>Ischnus collaris</tp:taxon-name></italic> Gravenhorst, 1829; <italic><tp:taxon-name>Ischnopsidea brevicauda</tp:taxon-name></italic> Hellén, 1949; <italic><tp:taxon-name>Phaeogenes bellulus</tp:taxon-name></italic> Kriechbaumer, 1894; <italic><tp:taxon-name>Phaeogenes similis</tp:taxon-name></italic> Bridgman, 1881.</comment></tp:nomenclature-citation></tp:nomenclature-citation-list></tp:nomenclature><tp:treatment-sec sec-type="Material examined"><title>Material examined.</title><p><bold>South Africa</bold> 1 female: South Africa Brits, Tvl. viii.X.1993 R. Kfir AcP 9336; ex pupae of <italic><tp:taxon-name>Plutella xylostella</tp:taxon-name></italic> on cabbage IIE 23016 (BMNH); 2 females: RSA [Republic of South Africa], S. DBerg, Sani Pass, <named-content xmlns:xlink="http://www.w3.org/1999/xlink" content-type="dwc:verbatimCoordinates" xlink:type="simple">29°37'S, 29°23'E</named-content>, Malaise trap, V. Kolyada and M. Mostovski coll., 2–5.03.04 (NMSA); 2 females: SAfr, KZN, PMB [Pietermaritzburg], Hilton, <named-content xmlns:xlink="http://www.w3.org/1999/xlink" content-type="dwc:verbatimCoordinates" xlink:type="simple">29°32'30"S, 30°18'18"E</named-content>, 1131m, 10–23.12.03, Malaise trap / garden M. Mostovski coll. (NMSA). <bold>Sweden</bold> 1 female: Sweden SK. Dalby. 13.v.1938. D. M.S. P. &amp; J. F. P. B. M.1938–414 (BMNH).</p></tp:treatment-sec><tp:treatment-sec sec-type="Diagnosis"><title>Diagnosis.</title><p>Head black, body usually reddish–orange with apex of mesosoma, and base and apex of metasoma black; body sometimes far more extensively black marked; face, frons, vertex and temple shallowly and densely to moderately densely punctate; malar line long; antenna with 23–30 flagellomeres, slightly widened from basal third; <!--PageBreak-->mesosoma entirely polished and moderately setose; pronotum moderately punctate with a large median smooth area; mesopleuron densely punctate, speculum smooth; metapleuron coarsely punctate–rugose; mesonotum moderately punctate; scuto–scutellar groove smooth; scutellum carinate to mid–length; propodeum shallowly punctate rugose, area petiolaris concave, carination complete with area superomedia hexagonal, slightly wider than long; hind wing with distal abscissa of Cu1 discernible though faint; metasoma alutaceous but apical half of tergite 1 and base of tergite 2 longitudinally stri<!--PageBreak-->ate. B 4.5–5.3; A 3.1–3.2; F 3.3–3.7 (ranges measured on all observed material); HdWi 1.7; HfWi 1.2; Ci 1.8; Mi 0.9; Di 3.2; IOi 1.6; OOi 1.6; Fli<sub>1</sub> 3.5; Fli<sub>15</sub> 1.4; Fli<sub>23</sub> 1.1; OTi 0.4 (indices measured on BMNH South African female specimen).</p></tp:treatment-sec><tp:treatment-sec sec-type="Distribution"><title>Distribution.</title><p>South Africa, Mexico. Otherwise widespread from Europe and the Middle East to the Indo–Australian region, China and Japan. Introduced into numerous countries in the Indo–Australian and West Indies regions for biocontrol purpose.</p><!--PageBreak--></tp:treatment-sec><tp:treatment-sec sec-type="Ecology"><title>Ecology.</title><p>Commonly used as a biological control agent of <italic><tp:taxon-name>Plutella xylostella</tp:taxon-name></italic> (<tp:taxon-name>Lepidoptera</tp:taxon-name>: <tp:taxon-name>Plutellidae</tp:taxon-name>) on cultivated cruciferous crops (<italic><tp:taxon-name>Brassica</tp:taxon-name></italic> spp.). Also reared from <italic><tp:taxon-name>Acrolepiopis assectella</tp:taxon-name></italic> (<tp:taxon-name>Lepidoptera</tp:taxon-name>: <tp:taxon-name>Plutellidae</tp:taxon-name>) (<xref ref-type="bibr" rid="B15">Kalmès and Rojas–Rousse 1980</xref>). The geographical origin of this species is not clear, neither is that of its host <italic><tp:taxon-name>Plutella xylostella</tp:taxon-name></italic>, which was originally considered to be European. <xref ref-type="bibr" rid="B17">Kfir (1998)</xref>, based on an assessment of the origins of the moth’s host plants and the complex of natural enemies attacking the diamondback moth, suggested that the host species is from southern Africa. <italic><tp:taxon-name>Diadromus collaris</tp:taxon-name></italic> is very common in South Africa, where it reproduces sexually (<xref ref-type="bibr" rid="B16">Kfir 1997</xref>, <xref ref-type="bibr" rid="B17">1998</xref>), and in Europe, where it was reported to be thelytokous with mainly females known. It hence was speculated to be of African origin (<xref ref-type="bibr" rid="B17">Kfir 1998</xref>). However, <xref ref-type="bibr" rid="B18">Liu et al. (2001)</xref> report that <italic><tp:taxon-name>Diadromus collaris</tp:taxon-name></italic> is arrhenotokous in Australia, Malaysia, China, Taiwan and France, and suggested that the diamondback moth originates in China. <italic><tp:taxon-name>Diadromus collaris</tp:taxon-name></italic> is probably present throughout the Afrotropical region; however, it is not present in Reunion, where the diamondback moth is only a minor pest (Rousse pers. obs.).</p><fig id="F11" position="float" orientation="portrait"><label>Figure 11.</label><caption><p><italic><tp:taxon-name>Diadromus collaris</tp:taxon-name></italic> Holotype female. <bold>A</bold> habitus lateral view <bold>B</bold> habitus dorsal view <bold>C</bold> head, mesosoma, dorsal view.</p></caption><graphic xmlns:xlink="http://www.w3.org/1999/xlink" xlink:href="ZooKeys-354-001-g011.jpg" position="float" orientation="portrait" xlink:type="simple"/></fig><fig id="F12" position="float" orientation="portrait"><label>Figure 12.</label><caption><p><italic><tp:taxon-name>Diadromus collaris</tp:taxon-name></italic> Holotype female. <bold>A</bold> metapleuron, ventral view <bold>B</bold> propodeum dorsal view <bold>C</bold> head, anterior view <bold>D</bold> tergites 2–4, dorsal view <bold>E</bold> wings <bold>F</bold> mesosoma, lateral view.</p></caption><graphic xmlns:xlink="http://www.w3.org/1999/xlink" xlink:href="ZooKeys-354-001-g012.jpg" position="float" orientation="portrait" xlink:type="simple"/></fig></tp:treatment-sec><ref-list><ref id="B15"><mixed-citation xmlns:xlink="http://www.w3.org/1999/xlink" xlink:type="simple"><person-group><name name-style="western"><surname>Kalmès</surname><given-names>R</given-names></name><name name-style="western"><surname>Rojas–Rousse</surname><given-names>D</given-names></name></person-group> (<year>1980</year>) <article-title>Étude du bilan nutritionnel de <italic>Diadromus collaris</italic> et <italic>D. pulchellus</italic> (Hyménoptères, Ichneumonidae) appartenant à deux populations sympatriques, endoparasites solitaire des chrysalides d’<italic>Acrolepiopsis assectella</italic> (Lépidoptère, Yponomeutidae).</article-title><source>Entomologia Experimentalis et Applicata</source><volume>27</volume>: <fpage>59</fpage>-<lpage>68</lpage>. doi: <ext-link ext-link-type="uri" xlink:href="http://dx.doi.org/10.1111/j.1570-7458.1980.tb02946.x" xlink:type="simple">10.1111/j.1570-7458.1980.tb02946.x</ext-link></mixed-citation></ref><ref id="B17"><mixed-citation xmlns:xlink="http://www.w3.org/1999/xlink" xlink:type="simple"><person-group><name name-style="western"><surname>Kfir</surname><given-names>R</given-names></name></person-group> (<year>1998</year>) <article-title>Origin of diamondback moth (Lepidoptera: Plutellidae).</article-title><source>Annals of the Entomological Society of America</source><volume>91</volume>: <fpage>164</fpage>-<lpage>167</lpage>.</mixed-citation></ref><ref id="B16"><mixed-citation xmlns:xlink="http://www.w3.org/1999/xlink" xlink:type="simple"><person-group><name name-style="western"><surname>Kfir</surname><given-names>R</given-names></name></person-group> (<year>1997</year>) <article-title>Parasitoids of diamondback moth, <italic>Plutella xylostella</italic> (L.) (Lepidoptera: Yponomeutidae), in South Africa: an annotated list.</article-title><source>Entomophaga</source><volume>42</volume>: <fpage>517</fpage>-<lpage>523</lpage>. doi: <ext-link ext-link-type="uri" xlink:href="http://dx.doi.org/10.1007/BF02769811" xlink:type="simple">10.1007/BF02769811</ext-link></mixed-citation></ref><ref id="B18"><mixed-citation xmlns:xlink="http://www.w3.org/1999/xlink" xlink:type="simple"><person-group><name name-style="western"><surname>Liu</surname><given-names>SS</given-names></name><name name-style="western"><surname>Wang</surname><given-names>X–G</given-names></name><name name-style="western"><surname>Shi</surname><given-names>Z–H</given-names></name><name name-style="western"><surname>Gebremeskel</surname><given-names>FB</given-names></name></person-group> (<year>2001</year>) <article-title>The biology of <italic>Diadromus collaris</italic> (Hymenoptera: Ichneumonidae), a pupal parasitoid of <italic>Plutella xylostella</italic> (Lepidoptera: Plutellidae), and its interactions with <italic>Oomyzus sokolowskii</italic> (Hymenoptera: Eulophidae).</article-title><source>Bulletin of Entomological Research</source><volume>91</volume>: <fpage>461</fpage>-<lpage>469</lpage>.</mixed-citation></ref></ref-list></tp:taxon-treatment>
