# Supplementary material for: Revision of the Afrotropical Phaeogenini (Ichneumonidae, Ichneumoninae), with description of a new genus and twelve new species
Source: Zookeys. 2013 Nov 21;(354):1–85. doi: 10.3897/zookeys.354.5968 (PMC3837403; doi:10.3897/zookeys.354.5968)
Supplement: XML Treatment for Dicaelotus [file zookeys.354.5968-treatment10.xml]

<!DOCTYPE tp:taxon-treatment
  PUBLIC "-//TaxonX//DTD Taxonomic Treatment Publishing DTD v0 20100105//EN" "tax-treatment-NSO.dtd">
<tp:taxon-treatment xmlns:tp="http://www.plazi.org/taxpub"><tp:treatment-meta><mixed-citation publication-type="journal"><person-group><name><surname>Rousse</surname><given-names>Pascal</given-names></name><name><surname>van Noort</surname><given-names>Simon</given-names></name><name><surname>Diller</surname><given-names>E.</given-names></name></person-group><article-title>Revision of the Afrotropical Phaeogenini (Ichneumonidae, Ichneumoninae), with description of a new genus and twelve new species</article-title><source>Zookeys</source><day>21</day><month>11</month><year>2013</year><volume>2013</volume><issue>354</issue><fpage>1</fpage><lpage>85</lpage><pub-id pub-id-type="doi">10.3897/zookeys.354.5968</pub-id></mixed-citation></tp:treatment-meta><tp:nomenclature><tp:taxon-name>
                            <tp:taxon-name-part taxon-name-part-type="genus">Dicaelotus</tp:taxon-name-part>
                            <object-id xmlns:xlink="http://www.w3.org/1999/xlink" xlink:type="simple">http://species-id.net/wiki/Dicaelotus</object-id>
                        </tp:taxon-name><tp:taxon-authority>Wesmael, 1845</tp:taxon-authority><tp:nomenclature-citation-list><tp:nomenclature-citation><tp:taxon-name>Cinxaelotus</tp:taxon-name><comment> Holmgren, 1890; <italic><tp:taxon-name>Deloglyptus</tp:taxon-name></italic> Förster, 1869; <italic><tp:taxon-name>Euryptilus</tp:taxon-name></italic> Holmgren, 1890; <italic><tp:taxon-name>Holocreptis</tp:taxon-name></italic> Förster, 1869; <italic><tp:taxon-name>Leptodemas</tp:taxon-name></italic> Förster, 1869.</comment></tp:nomenclature-citation></tp:nomenclature-citation-list></tp:nomenclature><tp:treatment-sec sec-type="Diagnosis"><title>Diagnosis.</title><p>Mandible bidentate; occipital and hypostomal carinae joining close to or distinctly above mandibular base; area superomedia defined, receiving costula at or beyond middle; gastrocoelus indistinct, thyridium absent; fore wing with areolet closed; hind wing with distal abscissa of Cu1 present, hardly distinct to fully pigmented (<xref ref-type="bibr" rid="B19">Perkins 1959</xref>, <xref ref-type="bibr" rid="B22">Selfa and Diller 1994</xref>).</p></tp:treatment-sec><tp:treatment-sec sec-type="Species richness and distribution"><title>Species richness and distribution.</title><p>The genus is represented by 57 species, with a worldwide distribution with the exception of the Australasian and Antarctic regions. <italic><tp:taxon-name>Dicaelotus cariniscutis</tp:taxon-name></italic> (Cameron, 1906) was the only Afrotropical species previously known. We describe here three new species from South Africa.</p></tp:treatment-sec><ref-list><ref id="B19"><mixed-citation xmlns:xlink="http://www.w3.org/1999/xlink" xlink:type="simple"><person-group><name name-style="western"><surname>Perkins</surname><given-names>JF</given-names></name></person-group> (<year>1959</year>) <article-title>Hymenoptera. Ichneumonoidea. Ichneumonidae, key to subfamilies and Ichneumoninae–1.</article-title><source>Handbooks for the Identification of British Insects</source><volume>7</volume>(<issue>2ai</issue>): <fpage>1</fpage>–<lpage>116</lpage>.</mixed-citation></ref><ref id="B22"><mixed-citation xmlns:xlink="http://www.w3.org/1999/xlink" xlink:type="simple"><person-group><name name-style="western"><surname>Selfa</surname><given-names>J</given-names></name><name name-style="western"><surname>Diller</surname><given-names>E</given-names></name></person-group> (<year>1994</year>) <article-title>Illustrated key to the Western Palearctic genera of Phaeogenini.</article-title><source>Zeitschrift Für Entomologie</source><volume>15</volume>: <fpage>237</fpage>–<lpage>252</lpage>. <ext-link ext-link-type="uri" xlink:href="http://www.landesmuseum.at/pdf_frei_remote/ENT_0015_0237-0251.pdf" xlink:type="simple">http://www.landesmuseum.at/pdf_frei_remote/ENT_0015_0237-0251.pdf</ext-link></mixed-citation></ref></ref-list></tp:taxon-treatment>
