# Supplementary material for: Revision of the Afrotropical Phaeogenini (Ichneumonidae, Ichneumoninae), with description of a new genus and twelve new species
Source: Zookeys. 2013 Nov 21;(354):1–85. doi: 10.3897/zookeys.354.5968 (PMC3837403; doi:10.3897/zookeys.354.5968)
Supplement: XML Treatment for Dicaelotus asantesana [file zookeys.354.5968-treatment11.xml]

<!DOCTYPE tp:taxon-treatment
  PUBLIC "-//TaxonX//DTD Taxonomic Treatment Publishing DTD v0 20100105//EN" "tax-treatment-NSO.dtd">
<tp:taxon-treatment xmlns:tp="http://www.plazi.org/taxpub"><tp:treatment-meta><mixed-citation publication-type="journal"><person-group><name><surname>Rousse</surname><given-names>Pascal</given-names></name><name><surname>van Noort</surname><given-names>Simon</given-names></name><name><surname>Diller</surname><given-names>E.</given-names></name></person-group><article-title>Revision of the Afrotropical Phaeogenini (Ichneumonidae, Ichneumoninae), with description of a new genus and twelve new species</article-title><source>Zookeys</source><day>21</day><month>11</month><year>2013</year><volume>2013</volume><issue>354</issue><fpage>1</fpage><lpage>85</lpage><pub-id pub-id-type="doi">10.3897/zookeys.354.5968</pub-id></mixed-citation></tp:treatment-meta><tp:nomenclature><tp:taxon-name>
                            <tp:taxon-name-part taxon-name-part-type="genus">Dicaelotus</tp:taxon-name-part>
                            <tp:taxon-name-part taxon-name-part-type="species">asantesana</tp:taxon-name-part>
                            <object-id xmlns:xlink="http://www.w3.org/1999/xlink" content-type="zoobank" xlink:type="simple">http://zoobank.org/5702DCF4-D6EB-49DB-880C-A7403203AD0C</object-id>
                            <object-id xmlns:xlink="http://www.w3.org/1999/xlink" xlink:type="simple">http://species-id.net/wiki/Dicaelotus_asantesana</object-id>
                        </tp:taxon-name><tp:taxon-authority>Rousse &amp; van Noort</tp:taxon-authority><tp:taxon-status xmlns:xlink="http://www.w3.org/1999/xlink" xlink:type="simple">sp. n.</tp:taxon-status><xref ref-type="fig" rid="F13">Figs 13</xref><xref ref-type="fig" rid="F14">–14</xref></tp:nomenclature><tp:treatment-sec sec-type="Type material"><title>Type material.</title><p><bold>HOLOTYPE</bold> Female:South Africa, Eastern Cape, Asante Sana Game Reserve, <named-content xmlns:xlink="http://www.w3.org/1999/xlink" content-type="dwc:verbatimCoordinates" xlink:type="simple">32°14.930'S, 24°56.975'E</named-content>, 1642m, 6.x.2010–17.i.2011, S. van Noort, Malaise trap, Southern Karoo Riviere <!--PageBreak--><italic><tp:taxon-name>Leucosidea</tp:taxon-name></italic> dominated, ASA09–OUB1–M16, SAM–HYM–P047364 (SAMC). <bold>PARATYPES</bold> 10 females: same label data as holotype; 4 females and 5 males: same data as holotype except: <named-content xmlns:xlink="http://www.w3.org/1999/xlink" content-type="dwc:verbatimCoordinates" xlink:type="simple">32°14.990'S, 24°55.962'E</named-content>, 2183m, 29.x.2009–23.ii.2010, Karoo Escarpment Grassland, ASA09–GRA1–M02, SAM–HYM–P047365 (BMNH, SAMC); 1 female same data as holotype except: <named-content xmlns:xlink="http://www.w3.org/1999/xlink" content-type="dwc:verbatimCoordinates" xlink:type="simple">32°16.762'S, 24°57.309'E</named-content>, 1186m, 7 Apr–28 July 2010, Southern Karoo Riviere Riverine Woodland, ASA09–WOO1–M10, SAM–HYM–P047366 (SAMC); 1 female: South Africa, Western Cape, Gamkaberg Nature Reserve, <named-content xmlns:xlink="http://www.w3.org/1999/xlink" content-type="dwc:verbatimCoordinates" xlink:type="simple">33°39.504'S, 21°53.947'E</named-content>, 322m, 5–23 May 2009, S. van Noort, Malaise trap, Gamka Thicket, GB09–SUC04–M09, SAM–HYM–P047367 (SAMC).</p><!--PageBreak--></tp:treatment-sec><tp:treatment-sec sec-type="Diagnosis"><title>Diagnosis.</title><p>Mostly black species with yellowish to pale yellow markings on head, mesosoma and legs (pale coloration more extensive in males); entire head densely setose; antenna short and stout with 22 flagellomeres, flagellomeres quadrate to shorter than wide in female, slightly longer in male; ocelli reduced, inter–ocellar distance twice as long as ocellar diameter; mesosoma of female distinctly depressed, more than twice as long as high in profile; hind wing with distal abscissa of Cu1 weak; metasomal tergites deeply and regularly punctate–reticulate. HdWi 2.0; HfWi 1.3; Mi 1.0; Ci 2.6; Di 5.0; IOi 2.1; OOi 1.1; Fli<sub>1</sub> 1.0, Fli<sub>15</sub> 0.8; Fli<sub>21</sub> 0.8; OTi 0.3.</p><!--PageBreak--></tp:treatment-sec><tp:treatment-sec sec-type="Description"><title>Description.</title><p>FEMALE (17 specimens). B 3.3–4.4; A 1.4–1.6; F 2.1–2.8 (Holotype B 3.9; A 1.5; F 2.5).</p><p><italic>Color</italic>. Head black with middle of face sometimes dark reddish, clypeus and mandible more or less extensively yellow, facial orbits often pale marked, palpi pale yellow, and antenna blackish brown; mesosoma black with upper margin of pronotum sometimes pale yellow; metasoma black fading apically to dark brown, apical margin of tergite 2 and following pale yellow; legs dark testaceous with fore and mid coxae and all trochanters more or less extensively yellow; wings hyaline, venation light brown.</p><p><italic>Head</italic>. Entirely densely setose, including eyes, setae long; face medially bulging, deeply and coarsely punctate–reticulate, punctation finer medially; clypeus dorsally punctate, almost smooth ventrally, strongly transverse, distinctly convex in profile, its ventral margin regularly convex; mandible slender, elongate, lower tooth strongly reduced; malar line long, subocular sulcus present as a granulate area; hypostomal carina joining occipital carina shortly but distinctly above mandibular base; frons, vertex and temple densely and regularly punctate; ocellar triangle wide, wider than long, ocelli reduced; antenna unusually short and stout, apically pointed, with 22 flagellomeres, all but the first ones shorter than wide.</p><p><italic>Mesosoma</italic>. Distinctly depressed, twice longer than high in profile view, polished, regularly, deeply and densely punctate if not otherwise specified; most of pronotum longitudinally striate, epomia moderate; speculum entirely punctate, punctation somewhat finer than on remainder of mesopleuron, sternaulus deep on anterior third of mesopleuron; mesonotum rather flat with finer punctation, notaulus indistinct; area petiolaris slightly concave with punctation shallower and coarser, carination complete, area superomedia heart–shaped, receiving costula a little posterior to middle. <italic>Wings</italic>. Hind wing with distal abscissa of Cu1 weak, emitted by 1/Cu&amp;cu–a at its posterior fifth.</p><p><italic>Metasoma</italic>. All tergites deeply and regularly punctate–reticulate.</p><p>MALE (5 specimens). B 2.8–4.3; A 2.0–2.3; F 2.0–2.9. Pale coloration more extensive; pale yellow: inner orbits, face, clypeus, mandible, palpi, anterior and dorsal margin of pronotum, tegula, antero–dorsal corner of mesopleuron; mesopleuron often with a faint, hardly delimited mid–longitudinal pale stripe; legs light testaceous with coxae and trochanters pale yellow but hind coxa with large black markings, flagellum entirely testaceous ventrally; antenna slenderer (Fli<sub>1</sub> = Fli<sub>15</sub> = Fli<sub>21</sub> = 1.4); pilosity on head sparser and shorter; mesosoma stouter, less than twice as long as high in profile; otherwise similar to female.</p></tp:treatment-sec><tp:treatment-sec sec-type="Etymology"><title>Etymology.</title><p>Named after the type locality. Asante Sana is Swahili for “thank you very much”. Noun in apposition.</p></tp:treatment-sec><tp:treatment-sec sec-type="Distribution"><title>Distribution.</title><p>South Africa (Eastern and Western Cape).</p><fig id="F13" position="float" orientation="portrait"><label>Figure 13.</label><caption><p><italic><tp:taxon-name>Dicaelotus asantesana</tp:taxon-name></italic> Holotype female. <bold>A</bold> habitus lateral view (inset, data labels) <bold>B</bold> habitus dorsal view <bold>C</bold> head, mesosoma, dorsal view.</p></caption><graphic xmlns:xlink="http://www.w3.org/1999/xlink" xlink:href="ZooKeys-354-001-g013.jpg" position="float" orientation="portrait" xlink:type="simple"/></fig><fig id="F14" position="float" orientation="portrait"><label>Figure 14.</label><caption><p><italic><tp:taxon-name>Dicaelotus asantesana</tp:taxon-name></italic> Holotype female (<bold>A–D</bold>), Paratype male (<bold>E–F</bold>). <bold>A</bold> head, anterior view <bold>B</bold> propodeum dorsal view <bold>C</bold> tergites 1–4, dorsal view <bold>D</bold> wings <bold>E</bold> habitus, lateral view (inset, data labels) <bold>F</bold> head, anterior view.</p></caption><graphic xmlns:xlink="http://www.w3.org/1999/xlink" xlink:href="ZooKeys-354-001-g014.jpg" position="float" orientation="portrait" xlink:type="simple"/></fig></tp:treatment-sec></tp:taxon-treatment>
