# Supplementary material for: Revision of the Afrotropical Phaeogenini (Ichneumonidae, Ichneumoninae), with description of a new genus and twelve new species
Source: Zookeys. 2013 Nov 21;(354):1–85. doi: 10.3897/zookeys.354.5968 (PMC3837403; doi:10.3897/zookeys.354.5968)
Supplement: XML Treatment for Dicaelotus cariniscutis [file zookeys.354.5968-treatment12.xml]

<!DOCTYPE tp:taxon-treatment
  PUBLIC "-//TaxonX//DTD Taxonomic Treatment Publishing DTD v0 20100105//EN" "tax-treatment-NSO.dtd">
<tp:taxon-treatment xmlns:tp="http://www.plazi.org/taxpub"><tp:treatment-meta><mixed-citation publication-type="journal"><person-group><name><surname>Rousse</surname><given-names>Pascal</given-names></name><name><surname>van Noort</surname><given-names>Simon</given-names></name><name><surname>Diller</surname><given-names>E.</given-names></name></person-group><article-title>Revision of the Afrotropical Phaeogenini (Ichneumonidae, Ichneumoninae), with description of a new genus and twelve new species</article-title><source>Zookeys</source><day>21</day><month>11</month><year>2013</year><volume>2013</volume><issue>354</issue><fpage>1</fpage><lpage>85</lpage><pub-id pub-id-type="doi">10.3897/zookeys.354.5968</pub-id></mixed-citation></tp:treatment-meta><tp:nomenclature><tp:taxon-name>
                            <tp:taxon-name-part taxon-name-part-type="genus">Dicaelotus</tp:taxon-name-part>
                            <tp:taxon-name-part taxon-name-part-type="species">cariniscutis</tp:taxon-name-part>
                            <object-id xmlns:xlink="http://www.w3.org/1999/xlink" xlink:type="simple">http://species-id.net/wiki/Dicaelotus_cariniscutis</object-id>
                        </tp:taxon-name><tp:taxon-authority>(Cameron, 1906)</tp:taxon-authority><xref ref-type="fig" rid="F15">Figs 15</xref><xref ref-type="fig" rid="F16">–16</xref><tp:nomenclature-citation-list><tp:nomenclature-citation><tp:taxon-name>Leptodemas cariniscutis</tp:taxon-name><comment> Cameron, 1906: 330.</comment></tp:nomenclature-citation><!--PageBreak--></tp:nomenclature-citation-list></tp:nomenclature><tp:treatment-sec sec-type="Material examined"><title>Material examined.</title><p><bold>HOLOTYPE.</bold> Male: Cape P. [South Africa] Cameron Coll. 1914–110, B. M. Type Hym 3.G.356 (BMNH).</p></tp:treatment-sec><tp:treatment-sec sec-type="Diagnosis"><title>Diagnosis</title><p>(female unknown). Head black with face, clypeus and mandible pale yellow, mesosoma black, metasoma mostly reddish to brown with tergite 1 almost black; temple straight in dorsal view; head finely punctate to coarsely punctate–reticulate; mesosoma densely and deeply punctate but area petiolaris transversely strigose; propodeum short, its posterior half almost vertical; propodeal carination strong and complete; area petiolaris strongly concave; hind wing with distal abscissa of Cu1 very <!--PageBreak-->faint, reaching wing margin; metasomal tergites deeply and regularly punctate; B 4.8; A NA; F 3.3; HdWi 2.1; HfWi 1.2; Mi NA; Ci NA; Di NA; IOi 1.3; OOi 1.0; Fli<sub>1</sub> NA; Fli<sub>15</sub> NA; Fli<sub>21</sub> NA; OTi NA. Male unknown.</p></tp:treatment-sec><tp:treatment-sec sec-type="Comments"><title>Comments.</title><p>The holotype of <italic><tp:taxon-name>Dicaelotus cariniscutis</tp:taxon-name></italic> is in relatively poor condition, with the antennae broken and legs either broken or covered in glue. The ventral third of the head is also hidden by glue, making most of the relative measurements impossible.</p></tp:treatment-sec><tp:treatment-sec sec-type="Distribution"><title>Distribution.</title><p>South Africa (Cape Province).</p><fig id="F15" position="float" orientation="portrait"><label>Figure 15.</label><caption><p><italic><tp:taxon-name>Dicaelotus cariniscutis</tp:taxon-name></italic> Holotype female. <bold>A</bold> habitus lateral view <bold>B</bold> habitus dorsal view <bold>C</bold> head, mesosoma, dorsal view.</p></caption><graphic xmlns:xlink="http://www.w3.org/1999/xlink" xlink:href="ZooKeys-354-001-g015.jpg" position="float" orientation="portrait" xlink:type="simple"/></fig><fig id="F16" position="float" orientation="portrait"><label>Figure 16.</label><caption><p><italic><tp:taxon-name>Dicaelotus cariniscutis</tp:taxon-name></italic> Holotype female. <bold>A</bold> head, anterior view <bold>B</bold> propodeum dorsal view <bold>C</bold> tergites 1–4, dorsal view <bold>D</bold> wings <bold>E</bold> mesosoma, lateral view <bold>F</bold> data labels.</p></caption><graphic xmlns:xlink="http://www.w3.org/1999/xlink" xlink:href="ZooKeys-354-001-g016.jpg" position="float" orientation="portrait" xlink:type="simple"/></fig><!--PageBreak--></tp:treatment-sec></tp:taxon-treatment>
