# Supplementary material for: Revision of the Afrotropical Phaeogenini (Ichneumonidae, Ichneumoninae), with description of a new genus and twelve new species
Source: Zookeys. 2013 Nov 21;(354):1–85. doi: 10.3897/zookeys.354.5968 (PMC3837403; doi:10.3897/zookeys.354.5968)
Supplement: XML Treatment for Dicaelotus tablemountainensis [file zookeys.354.5968-treatment14.xml]

<!DOCTYPE tp:taxon-treatment
  PUBLIC "-//TaxonX//DTD Taxonomic Treatment Publishing DTD v0 20100105//EN" "tax-treatment-NSO.dtd">
<tp:taxon-treatment xmlns:tp="http://www.plazi.org/taxpub"><tp:treatment-meta><mixed-citation publication-type="journal"><person-group><name><surname>Rousse</surname><given-names>Pascal</given-names></name><name><surname>van Noort</surname><given-names>Simon</given-names></name><name><surname>Diller</surname><given-names>E.</given-names></name></person-group><article-title>Revision of the Afrotropical Phaeogenini (Ichneumonidae, Ichneumoninae), with description of a new genus and twelve new species</article-title><source>Zookeys</source><day>21</day><month>11</month><year>2013</year><volume>2013</volume><issue>354</issue><fpage>1</fpage><lpage>85</lpage><pub-id pub-id-type="doi">10.3897/zookeys.354.5968</pub-id></mixed-citation></tp:treatment-meta><tp:nomenclature><tp:taxon-name>
                            <tp:taxon-name-part taxon-name-part-type="genus">Dicaelotus</tp:taxon-name-part>
                            <tp:taxon-name-part taxon-name-part-type="species">tablemountainensis</tp:taxon-name-part>
                            <object-id xmlns:xlink="http://www.w3.org/1999/xlink" content-type="zoobank" xlink:type="simple">http://zoobank.org/0353AB41-5B61-4476-8A94-3549B888E8E3</object-id>
                            <object-id xmlns:xlink="http://www.w3.org/1999/xlink" xlink:type="simple">http://species-id.net/wiki/Dicaelotus_tablemountainensis</object-id>
                        </tp:taxon-name><tp:taxon-authority>Rousse &amp; van Noort</tp:taxon-authority><tp:taxon-status xmlns:xlink="http://www.w3.org/1999/xlink" xlink:type="simple">sp. n.</tp:taxon-status><xref ref-type="fig" rid="F19">Figs 19</xref><xref ref-type="fig" rid="F20">–20</xref></tp:nomenclature><tp:treatment-sec sec-type="Type material"><title>Type material.</title><p><bold>HOLOTYPE.</bold> Female: South Africa, W. Cape, Cape Town, abov. Tokai Forest, Constantiaberge, above Donkerboskloof, 460 m altitude, 34 02S 18 23.5E, 9–15 Feb 1994, S. van Noort, mesic mountain fynbos on sandstone, <!--PageBreak--><italic><tp:taxon-name>Protea coronata</tp:taxon-name></italic> dominated, sweep SAM–HYM–P006392 (SAMC). <bold>PARATYPE</bold> 1 female: Cape Town, Table Mt., K. Barnard, Feb. 1919, SAM–HYM–P005531 (SAMC).</p></tp:treatment-sec><tp:treatment-sec sec-type="Diagnosis"><title>Diagnosis.</title><p>Mostly reddish interspersed with black and yellow markings; entire body shining; head sparsely to densely punctate; face distinctly protruding medially; mesosoma coarsely punctate or strigose laterally, more finely punctate dorsally; mesoscutum without differentiated lobes; hind wing with distal abscissa of Cu1 fully pigmented; propodeal carination complete but costula faint; metasomal ter<!--PageBreak-->gites 1–3 densely and shallowly punctate, following tergites alutaceous. HdWi 2.4; HfWi 1.1; Ci 2.3; Mi 0.8; Di 1.3; IOi 1.8; OOi 1.2; Fli<sub>1</sub> 1.8; Fli<sub>15</sub> 1.0; Fli<sub>28</sub> 0.8; OTi 0.3. Male unknown.</p></tp:treatment-sec><tp:treatment-sec sec-type="Description"><title>Description.</title><p>FEMALE (2 specimens). B 5.8–6.1; A 3. 6–3.7; F 3.7–3.9 (Holotype B 5.8; A 3.6; F 3.7).</p><p><italic>Color</italic>. Head black with eye margin (except on temple) yellow, clypeus, mandible and palpi reddish, and flagellum tri–colored: basal half dark brown, apical half testaceous, flagellomeres 9–12 white; mesosoma reddish with a yellow longitudinal stripe on lateral part of pronotum, and black parts: remaining of pronotum, subtegular ridge and axillar furrows around scutellum and post–scutellum; wings hyaline, venation light brown; legs reddish with hind tibia and hind coxa largely infuscate; metasoma reddish with tergites 6–7 and extreme base of tergite 1 blackish.</p><p><italic>Head</italic>. Shining; face transverse, densely punctate, medially protruding into a blunt square tubercle connected to antennal socket by a short transverse carina; clypeus lenticular, transverse, sparsely punctate; malar line moderately long, subocular sulcus present as a granulate groove; mandibles sparsely punctate, moderately long, regularly narrowed toward apex; frons, vertex and temple finely and sparsely punctate; ocellar triangle wider than high; antenna stout with 28–29 flagellomeres.</p><p><italic>Mesosoma</italic>. Entirely shining; pronotum longitudinally strigose but upper third moderately punctate; mesopleuron densely punctate but posterior margin costulate, speculum smooth, sternaulus deep at anterior third; epicnemial carina ventrally moderate; postpectal carina ventrally absent; metapleuron transversely strigose–punctate, dorsally smooth; mesonotum finely and moderately punctate, notaulus hardly visible near base; scutellum flat, not carinate; propodeum punctate–rugose but area petiolaris transversally striate, carination complete and strong except costula partly obsolete, area superomediaelongate, pentagonal. <italic>Wings</italic>. Hind wing with distal abscissa of Cu1 fully pigmented, connected to 1/Cu&amp;cu–a, cu–a nearly 3× shorter than 1/Cu. <italic>Legs</italic>. Stout and densely punctate; hind femur and hind tibia somewhat swollen.</p><p><italic>Metasoma</italic>. Shining; metasomal tergites 1–3 densely and shallowly punctate, following tergites alutaceous; ovipositor straight and moderately long.</p><p>MALE. Unknown.</p></tp:treatment-sec><tp:treatment-sec sec-type="Etymology"><title>Etymology.</title><p>Named in honour of the Table Mountain National Park, to which the type locality belongs. In 1503, a Portuguese explorer, Antonio de Saldanha, climbed and named the mountain <italic>Taboa do Cabo</italic> (= Table of the Cape). Subsequently the mountain became known as Tafelberg (= Table Mountain) to the first European Dutch settlers of the Cape who arrived in 1652.</p></tp:treatment-sec><tp:treatment-sec sec-type="Distribution"><title>Distribution.</title><p>South Africa (Western Cape).</p></tp:treatment-sec><tp:treatment-sec sec-type="Discussion"><title>Discussion.</title><p><italic>cf.</italic> <italic><tp:taxon-name>Dicaelotus hoerikwaggoensis</tp:taxon-name></italic> Rousse &amp; van Noort, sp. n.</p><fig id="F19" position="float" orientation="portrait"><label>Figure 19.</label><caption><p><italic><tp:taxon-name>Dicaelotus tablemountainensis</tp:taxon-name></italic> Holotype female. <bold>A</bold> habitus lateral view <bold>B</bold> habitus dorsal view <bold>C</bold> head, mesosoma, dorsal view.</p></caption><graphic xmlns:xlink="http://www.w3.org/1999/xlink" xlink:href="ZooKeys-354-001-g019.jpg" position="float" orientation="portrait" xlink:type="simple"/></fig><fig id="F20" position="float" orientation="portrait"><label>Figure 20.</label><caption><p><italic><tp:taxon-name>Dicaelotus tablemountainensis</tp:taxon-name></italic> Holotype female. <bold>A</bold> head, anterior view <bold>B</bold> propodeum dorsal view <bold>C</bold> tergites 1–4, dorsal view <bold>D</bold> wings <bold>E</bold> mesosoma, lateral view <bold>F</bold> data labels.</p></caption><graphic xmlns:xlink="http://www.w3.org/1999/xlink" xlink:href="ZooKeys-354-001-g020.jpg" position="float" orientation="portrait" xlink:type="simple"/></fig></tp:treatment-sec></tp:taxon-treatment>
