# Supplementary material for: Revision of the Afrotropical Phaeogenini (Ichneumonidae, Ichneumoninae), with description of a new genus and twelve new species
Source: Zookeys. 2013 Nov 21;(354):1–85. doi: 10.3897/zookeys.354.5968 (PMC3837403; doi:10.3897/zookeys.354.5968)
Supplement: XML Treatment for Heterischnus [file zookeys.354.5968-treatment15.xml]

<!DOCTYPE tp:taxon-treatment
  PUBLIC "-//TaxonX//DTD Taxonomic Treatment Publishing DTD v0 20100105//EN" "tax-treatment-NSO.dtd">
<tp:taxon-treatment xmlns:tp="http://www.plazi.org/taxpub"><tp:treatment-meta><mixed-citation publication-type="journal"><person-group><name><surname>Rousse</surname><given-names>Pascal</given-names></name><name><surname>van Noort</surname><given-names>Simon</given-names></name><name><surname>Diller</surname><given-names>E.</given-names></name></person-group><article-title>Revision of the Afrotropical Phaeogenini (Ichneumonidae, Ichneumoninae), with description of a new genus and twelve new species</article-title><source>Zookeys</source><day>21</day><month>11</month><year>2013</year><volume>2013</volume><issue>354</issue><fpage>1</fpage><lpage>85</lpage><pub-id pub-id-type="doi">10.3897/zookeys.354.5968</pub-id></mixed-citation></tp:treatment-meta><tp:nomenclature><tp:taxon-name>
                            <tp:taxon-name-part taxon-name-part-type="genus">Heterischnus</tp:taxon-name-part>
                            <object-id xmlns:xlink="http://www.w3.org/1999/xlink" xlink:type="simple">http://species-id.net/wiki/Heterischnus</object-id>
                        </tp:taxon-name><tp:taxon-authority>Wesmael, 1859</tp:taxon-authority><!--PageBreak--><tp:nomenclature-citation-list><tp:nomenclature-citation><tp:taxon-name>Aethiopischnus</tp:taxon-name><comment> Heinrich, 1938; <italic><tp:taxon-name>Ischnopsidea</tp:taxon-name></italic> Viereck, 1914; <italic><tp:taxon-name>Posocentrus</tp:taxon-name></italic> Provancher, 1875; <italic><tp:taxon-name>Rhexidermus</tp:taxon-name></italic> Förster, 1869.</comment></tp:nomenclature-citation></tp:nomenclature-citation-list></tp:nomenclature><tp:treatment-sec sec-type="Diagnosis"><title>Diagnosis.</title><p><italic><tp:taxon-name>Heterischnus</tp:taxon-name></italic> is a very distinct genus of <tp:taxon-name>Phaeogenini</tp:taxon-name> and can be separated from other genera in the tribe by the combination of the following characters: mandible unidentate and falciform; clypeus separated from face laterally by a deep groove encompassing anterior tentorial pits; basal flagellar segments slender and long; vertex long and slightly convex behind ocelli; hypostomal carina joining occipital carina distinctly at or above mandibular base; epicnemial carina strongly raised ventrally and flexed over the base of the fore coxae; notaulus distinct anteriorly, deep and long; fore wing with areolet closed, hind wing with distal abscissa of Cu1 present and connected to 1/Cu&amp;cu–a; tarsal claws simple; gastrocoelus nearly indistinct to deep, thyridiae wide; ovipositor extending relatively strongly beyond apex of metasoma (<xref ref-type="bibr" rid="B19">Perkins 1959</xref>, <xref ref-type="bibr" rid="B22">Selfa and Diller 1994</xref>).</p></tp:treatment-sec><tp:treatment-sec sec-type="Species richness and distribution"><title>Species richness and distribution.</title><p>The genus is represented by 28 species in the Afrotropical, Nearctic and Palearctic regions, with three described Afrotropical species. We add here one species from Southern Africa and one from Tanzania.</p></tp:treatment-sec><ref-list><ref id="B19"><mixed-citation xmlns:xlink="http://www.w3.org/1999/xlink" xlink:type="simple"><person-group><name name-style="western"><surname>Perkins</surname><given-names>JF</given-names></name></person-group> (<year>1959</year>) <article-title>Hymenoptera. Ichneumonoidea. Ichneumonidae, key to subfamilies and Ichneumoninae–1.</article-title><source>Handbooks for the Identification of British Insects</source><volume>7</volume>(<issue>2ai</issue>): <fpage>1</fpage>–<lpage>116</lpage>.</mixed-citation></ref><ref id="B22"><mixed-citation xmlns:xlink="http://www.w3.org/1999/xlink" xlink:type="simple"><person-group><name name-style="western"><surname>Selfa</surname><given-names>J</given-names></name><name name-style="western"><surname>Diller</surname><given-names>E</given-names></name></person-group> (<year>1994</year>) <article-title>Illustrated key to the Western Palearctic genera of Phaeogenini.</article-title><source>Zeitschrift Für Entomologie</source><volume>15</volume>: <fpage>237</fpage>–<lpage>252</lpage>. <ext-link ext-link-type="uri" xlink:href="http://www.landesmuseum.at/pdf_frei_remote/ENT_0015_0237-0251.pdf" xlink:type="simple">http://www.landesmuseum.at/pdf_frei_remote/ENT_0015_0237-0251.pdf</ext-link></mixed-citation></ref></ref-list></tp:taxon-treatment>
