# Supplementary material for: Revision of the Afrotropical Phaeogenini (Ichneumonidae, Ichneumoninae), with description of a new genus and twelve new species
Source: Zookeys. 2013 Nov 21;(354):1–85. doi: 10.3897/zookeys.354.5968 (PMC3837403; doi:10.3897/zookeys.354.5968)
Supplement: XML Treatment for Heterischnus africanus [file zookeys.354.5968-treatment16.xml]

<!DOCTYPE tp:taxon-treatment
  PUBLIC "-//TaxonX//DTD Taxonomic Treatment Publishing DTD v0 20100105//EN" "tax-treatment-NSO.dtd">
<tp:taxon-treatment xmlns:tp="http://www.plazi.org/taxpub"><tp:treatment-meta><mixed-citation publication-type="journal"><person-group><name><surname>Rousse</surname><given-names>Pascal</given-names></name><name><surname>van Noort</surname><given-names>Simon</given-names></name><name><surname>Diller</surname><given-names>E.</given-names></name></person-group><article-title>Revision of the Afrotropical Phaeogenini (Ichneumonidae, Ichneumoninae), with description of a new genus and twelve new species</article-title><source>Zookeys</source><day>21</day><month>11</month><year>2013</year><volume>2013</volume><issue>354</issue><fpage>1</fpage><lpage>85</lpage><pub-id pub-id-type="doi">10.3897/zookeys.354.5968</pub-id></mixed-citation></tp:treatment-meta><tp:nomenclature><tp:taxon-name>
                            <tp:taxon-name-part taxon-name-part-type="genus">Heterischnus</tp:taxon-name-part>
                            <tp:taxon-name-part taxon-name-part-type="species">africanus</tp:taxon-name-part>
                            <object-id xmlns:xlink="http://www.w3.org/1999/xlink" xlink:type="simple">http://species-id.net/wiki/Heterischnus_africanus</object-id>
                        </tp:taxon-name><tp:taxon-authority>(Heinrich, 1936)</tp:taxon-authority><xref ref-type="fig" rid="F21">Figs 21</xref><xref ref-type="fig" rid="F22">–22</xref><tp:nomenclature-citation-list><tp:nomenclature-citation><tp:taxon-name>Aethiopischnus africanus</tp:taxon-name><comment> Heinrich, 1936: 244.</comment></tp:nomenclature-citation></tp:nomenclature-citation-list></tp:nomenclature><tp:treatment-sec sec-type="Material examined"><title>Material examined.</title><p><bold>HOLOTYPE.</bold> Female: [Kenya] Afrique Or. anglaise, M<sup>t</sup> Kenya vers<sup>t</sup> ouest zone inférieure, Alluaud &amp; Jeannel, Riv. Burgurett, vallée boisée, 2200<sup>m</sup>, Janv 1912 St38 (MNHN EY8813). <bold>PARATYPE.</bold> Male: same label data (MNHN EY8814). <bold>Other material</bold>: <bold>South Africa:</bold> 1 male: Safr, KZN, PMB, Hilton 10–23.12.03 Malaise / Garden M. Mostovski coll. (NMSA); <bold>Tanzania:</bold> Tanganyika Terr.: Ngorongoro, Rest Camp, 2400–2500m, 6/19–VI–1957, Misssion Zoolog. I.R.S.A.C. en Afrique Orientale (P. Basilewsky et N. Leleup) (MRAC); <bold>Uganda</bold>: 1 male Rwenzori Mts. nr. Nyakalengija village along Mubuku river, ~1640 m 12.III.2013 A. Gumovsky; agricultural landscapes with cultivated plants + some ruderal plants, SAM–HYM–P047382 (SAMC).</p></tp:treatment-sec><tp:treatment-sec sec-type="Diagnosis"><title>Diagnosis.</title><p>Head black; mesosoma tri–colored black, yellow and testaceous; metasoma mostly testaceous with T1 partially black; legs yellow to light testaceous; head mostly punctate but face transversely puncto–striate; clypeus bluntly produced apico–laterally; hypostomal carina joining occipital carina distinctly above mandibular base; antenna with 30 flagellomeres; mesopleuron and metapleuron coarsely punctate with speculum smooth, remaining of mesosoma striate; propodeal carination reduced to apical transverse carina; metasoma densely punctate with T1 longitudinally puncto–striate; gastrocoelus and thyridium deep, inter–thyridia interval narrow. B 6.3; A 5.4; F 4.3; HdWi 2.1; HfWi 1.3; Ci 2.2; Mi 1.2; IOi 2.7; <!--PageBreak-->OOi 3.2; Fli<sub>1</sub> 5.2; Fli<sub>15</sub> 1.5; Fli<sub>30</sub> 1.0; OTi 0.4. Male: similar to female but flagellum slenderer with 31 flagellomeres, sometimes with black spots on mesosoma greatly reduced; B 5.4; A 4.6; F 3.7.</p></tp:treatment-sec><tp:treatment-sec sec-type="Distribution"><title>Distribution.</title><p>Ethiopia, Kenya. South Africa, Tanzania, Uganda (new records).</p><fig id="F21" position="float" orientation="portrait"><label>Figure 21.</label><caption><p><italic><tp:taxon-name>Heterischnus africanus</tp:taxon-name></italic> Holotype female. <bold>A</bold> habitus lateral view (inset, data labels) <bold>B</bold> habitus dorsal view <bold>C</bold> head, mesosoma, dorsal view.</p></caption><graphic xmlns:xlink="http://www.w3.org/1999/xlink" xlink:href="ZooKeys-354-001-g021.jpg" position="float" orientation="portrait" xlink:type="simple"/></fig><fig id="F22" position="float" orientation="portrait"><label>Figure 22.</label><caption><p><italic><tp:taxon-name>Heterischnus africanus</tp:taxon-name></italic> Holotype female (<bold>A–E</bold>), Allotype male (<bold>F</bold>). <bold>A</bold> head, anterior view <bold>B</bold> propodeum dorsal view <bold>C</bold> tergites 1–3, dorsal view <bold>D</bold> wings <bold>E</bold> mesosoma, lateral view <bold>F</bold> habitus, lateral view (inset, data labels).</p></caption><graphic xmlns:xlink="http://www.w3.org/1999/xlink" xlink:href="ZooKeys-354-001-g022.jpg" position="float" orientation="portrait" xlink:type="simple"/></fig></tp:treatment-sec></tp:taxon-treatment>
