# Supplementary material for: Revision of the Afrotropical Phaeogenini (Ichneumonidae, Ichneumoninae), with description of a new genus and twelve new species
Source: Zookeys. 2013 Nov 21;(354):1–85. doi: 10.3897/zookeys.354.5968 (PMC3837403; doi:10.3897/zookeys.354.5968)
Supplement: XML Treatment for Heterischnus krausi [file zookeys.354.5968-treatment17.xml]

<!DOCTYPE tp:taxon-treatment
  PUBLIC "-//TaxonX//DTD Taxonomic Treatment Publishing DTD v0 20100105//EN" "tax-treatment-NSO.dtd">
<tp:taxon-treatment xmlns:tp="http://www.plazi.org/taxpub"><tp:treatment-meta><mixed-citation publication-type="journal"><person-group><name><surname>Rousse</surname><given-names>Pascal</given-names></name><name><surname>van Noort</surname><given-names>Simon</given-names></name><name><surname>Diller</surname><given-names>E.</given-names></name></person-group><article-title>Revision of the Afrotropical Phaeogenini (Ichneumonidae, Ichneumoninae), with description of a new genus and twelve new species</article-title><source>Zookeys</source><day>21</day><month>11</month><year>2013</year><volume>2013</volume><issue>354</issue><fpage>1</fpage><lpage>85</lpage><pub-id pub-id-type="doi">10.3897/zookeys.354.5968</pub-id></mixed-citation></tp:treatment-meta><tp:nomenclature><tp:taxon-name>
                            <tp:taxon-name-part taxon-name-part-type="genus">Heterischnus</tp:taxon-name-part>
                            <tp:taxon-name-part taxon-name-part-type="species">krausi</tp:taxon-name-part>
                            <object-id xmlns:xlink="http://www.w3.org/1999/xlink" xlink:type="simple">http://species-id.net/wiki/Heterischnus_krausi</object-id>
                        </tp:taxon-name><tp:taxon-authority>Schönitzer, 1999</tp:taxon-authority><xref ref-type="fig" rid="F23">Figs 23</xref><xref ref-type="fig" rid="F24">–24</xref><!--PageBreak--></tp:nomenclature><tp:treatment-sec sec-type="Material examined"><title>Material examined.</title><p><bold>HOLOTYPE.</bold> Female: Kenya–Limuru Katamayu–River 19.2.1948 (ZSMC). <bold>Other material</bold>: 1 female: Ruanda [Rwanda]: Gite de Nkuli 17.III.36 L. Lippens 26 (MRAC).</p></tp:treatment-sec><!--PageBreak--><tp:treatment-sec sec-type="Diagnosis"><title>Diagnosis.</title><p>Mostly reddish–testaceous with yellow parts on head, mesosoma and coxae; head finely and very densely punctate, punctures somewhat arranged into transverse striations on face, into oblique striations on clypeus, frons and vertex transversely striate; clypeus apico–laterally sharply pointed; hypostomal carina joining occipital carina distinctly above mandibular base; antenna with 29 flagellomeres; mesosoma and metasoma densely and coarsely punctate but speculum and scutellum smooth, and most of pronotum, antero–dorsal corner of mesopleuron, most of mesoscutum, <!--PageBreak-->propodeum and most of tergite 1 striate; propodeum with a faint lateral longitudinal carina; gastrocoelus and thyridium deep, inter–thyridiae interval narrow; B 6.3; A NA; F 4.9. HdWi 1.6; HfWi 1.1; Ci 2.0; Mi 1.0; IOi 1.0; OOi 2.0; Fli<sub>1</sub> 5.0; Fli<sub>15</sub> NA; Fli<sub>30</sub> NA; OTi 0. 3. Male unknown.</p></tp:treatment-sec><tp:treatment-sec sec-type="Distribution"><title>Distribution.</title><p>Kenya. Rwanda (new record).</p><fig id="F23" position="float" orientation="portrait"><label>Figure 23.</label><caption><p><italic><tp:taxon-name>Heterischnus krausi</tp:taxon-name></italic> Holotype female. <bold>A</bold> habitus lateral view (inset, data labels) <bold>B</bold> habitus dorsal view <bold>C</bold> head, mesosoma, dorsal view.</p></caption><graphic xmlns:xlink="http://www.w3.org/1999/xlink" xlink:href="ZooKeys-354-001-g023.jpg" position="float" orientation="portrait" xlink:type="simple"/></fig><fig id="F24" position="float" orientation="portrait"><label>Figure 24.</label><caption><p><italic><tp:taxon-name>Heterischnus krausi</tp:taxon-name></italic> Holotype female. <bold>A</bold> head, anterior view <bold>B</bold> propodeum dorsal view <bold>C</bold> tergite 2, dorsal view <bold>D</bold> wings.</p></caption><graphic xmlns:xlink="http://www.w3.org/1999/xlink" xlink:href="ZooKeys-354-001-g024.jpg" position="float" orientation="portrait" xlink:type="simple"/></fig></tp:treatment-sec></tp:taxon-treatment>
