# Supplementary material for: Revision of the Afrotropical Phaeogenini (Ichneumonidae, Ichneumoninae), with description of a new genus and twelve new species
Source: Zookeys. 2013 Nov 21;(354):1–85. doi: 10.3897/zookeys.354.5968 (PMC3837403; doi:10.3897/zookeys.354.5968)
Supplement: XML Treatment for Heterischnus mfongosi [file zookeys.354.5968-treatment18.xml]

<!DOCTYPE tp:taxon-treatment
  PUBLIC "-//TaxonX//DTD Taxonomic Treatment Publishing DTD v0 20100105//EN" "tax-treatment-NSO.dtd">
<tp:taxon-treatment xmlns:tp="http://www.plazi.org/taxpub"><tp:treatment-meta><mixed-citation publication-type="journal"><person-group><name><surname>Rousse</surname><given-names>Pascal</given-names></name><name><surname>van Noort</surname><given-names>Simon</given-names></name><name><surname>Diller</surname><given-names>E.</given-names></name></person-group><article-title>Revision of the Afrotropical Phaeogenini (Ichneumonidae, Ichneumoninae), with description of a new genus and twelve new species</article-title><source>Zookeys</source><day>21</day><month>11</month><year>2013</year><volume>2013</volume><issue>354</issue><fpage>1</fpage><lpage>85</lpage><pub-id pub-id-type="doi">10.3897/zookeys.354.5968</pub-id></mixed-citation></tp:treatment-meta><tp:nomenclature><tp:taxon-name>
                            <tp:taxon-name-part taxon-name-part-type="genus">Heterischnus</tp:taxon-name-part>
                            <tp:taxon-name-part taxon-name-part-type="species">mfongosi</tp:taxon-name-part>
                            <object-id xmlns:xlink="http://www.w3.org/1999/xlink" content-type="zoobank" xlink:type="simple">http://zoobank.org/51593E16-8562-4B0D-AC0E-B0151B44691F</object-id>
                            <object-id xmlns:xlink="http://www.w3.org/1999/xlink" xlink:type="simple">http://species-id.net/wiki/Heterischnus_mfongosi</object-id>
                        </tp:taxon-name><tp:taxon-authority>Rousse &amp; van Noort</tp:taxon-authority><tp:taxon-status xmlns:xlink="http://www.w3.org/1999/xlink" xlink:type="simple">sp. n.</tp:taxon-status><xref ref-type="fig" rid="F25">Figs 25</xref><xref ref-type="fig" rid="F26">–26</xref></tp:nomenclature><tp:treatment-sec sec-type="Type material"><title>Type material.</title><p><bold>HOLOTYPE.</bold> Female: South Africa, Zululand, Mfongosi, Apr–May 1934, WE Jones, SAM–HYM–P001720 (SAMC). <bold>PARATYPES.</bold> 1 female: R.S.A. [Republic of South Africa] Karoo. Nat Park, 14.xi.1993 <named-content xmlns:xlink="http://www.w3.org/1999/xlink" content-type="dwc:verbatimCoordinates" xlink:type="simple">32°19'S, 22°30'E</named-content> leg.: F. Koch (MNHU). 1 female: Zimbabwe: Salisbury [Harare] Chishawasha iii.1981. A. Watsham (BMNH); 1 female: same data as previous specimen, except: v.1981 (BMNH).</p><!--PageBreak--></tp:treatment-sec><tp:treatment-sec sec-type="Diagnosis"><title>Diagnosis.</title><p>Head mostly black, mesosoma mostly yellowish orange, metasoma testaceous; antenna with a pale median ring; most of microsculpture densely punctate to punctate–reticulate but mesoscutum transversely striate; clypeus apico–laterally bluntly pointed; hypostomal carina joining occipital carina shortly but distinctly above mandibular base; propodeum without carination; gastrocoelus and thyridium deep, inter–thyridiae interval narrow. HdWi 1.7; HfWi 1.1; Ci 1.6; Mi 0.8; IOi 1.5; OOi 1.5; Fli<sub>1</sub>5.8; Fli<sub>15</sub>1.3; Fli<sub>30</sub>1.0; OTi 0.3. Male unknown.</p><!--PageBreak--></tp:treatment-sec><tp:treatment-sec sec-type="Description"><title>Description.</title><p>FEMALE (4 specimens). B 7.5–7.6; A 5.5–5.7; F 4.7–4.9 (Holotype B 7.6; A 5.6; F 4.8).</p><!--PageBreak--><p><italic>Color</italic>. Head black with lower face and clypeus tending to dark red, mouthparts dark yellowish, scape and pedicel pale yellow, flagellum fuscous with basal flagellomeres lighter and flagellomeres 7–10 white; mesosoma yellowish–orange with mesoscutum somewhat darker and dorsal margin of pronotum yellow; legs yellowish–orange with all trochanters, fore and middle coxae pale yellow; wings hyaline, venation light brown; metasomal tergites testaceous with median black maculae of variable extent on tergites 3–5.</p><p><italic>Head</italic>. Hemispherical, entirely densely and coarsely punctate to puncto–striate; mandible regularly tapered toward apex; malar line moderately long; clypeus triangular, its apical margin convex with two strong blunt teeth apico–laterally; face slightly transverse with a very weak median tubercle between toruli; ocellar triangle distinctly wider than high; temple long, regularly rounded behind eyes; hypostomal carina joining occipital carina distinctly above mandibular base; antenna hardly enlarged medio–apically, with 30–31 flagellomeres.</p><p><italic>Mesosoma</italic>. Shining; pronotum rugulose, epomia weak; mesopleuron and metapleuron densely punctate–reticulate but speculum smooth; sternaulus moderate, reaching mid–length of mesopleuron; epicnemial carina ventrally moderately raised, slightly kinked medio–ventrally; postpectal carina interrupted in front of mid coxae; mesonotum transversely striate; notaulus anteriorly moderate, posteriorly obsolete; scutellum weakly convex, carinate to apical quarter; propodeum without carination, transversely aciculo–rugose, sculpture anteriorly weaker. <italic>Wings</italic>. Hind wing with distal abscissa of Cu1 joining 1/Cu&amp;cu–a below its middle.</p><p><italic>Metasoma</italic>. All tergites punctate–reticulate; tergite 1 moderately slender, regularly widened to apex; gastrocoelus within basal 1/5, wide and deep, thyridium transverse, inter–thyridiae interval very narrow; ovipositor straight.</p><p>MALE. Unknown.</p></tp:treatment-sec><tp:treatment-sec sec-type="Etymology"><title>Etymology.</title><p>Named after the type locality. Noun in apposition.</p></tp:treatment-sec><tp:treatment-sec sec-type="Distribution"><title>Distribution.</title><p>South Africa (Kwazulu–Natal, Western Cape), Zimbabwe.</p><fig id="F25" position="float" orientation="portrait"><label>Figure 25.</label><caption><p><italic><tp:taxon-name>Heterischnus mfongosi</tp:taxon-name></italic> Holotype female. <bold>A</bold> habitus lateral view <bold>B</bold> habitus dorsal view <bold>C</bold> head, mesosoma, dorsal view.</p></caption><graphic xmlns:xlink="http://www.w3.org/1999/xlink" xlink:href="ZooKeys-354-001-g025.jpg" position="float" orientation="portrait" xlink:type="simple"/></fig><fig id="F26" position="float" orientation="portrait"><label>Figure 26.</label><caption><p><italic><tp:taxon-name>Heterischnus mfongosi</tp:taxon-name></italic> Holotype female. <bold>A</bold> head, anterior view <bold>B</bold> propodeum dorsal view <bold>C</bold> tergites 1–2, dorsal view <bold>D</bold> wings <bold>E</bold> mesosoma, lateral view <bold>F</bold> data labels.</p></caption><graphic xmlns:xlink="http://www.w3.org/1999/xlink" xlink:href="ZooKeys-354-001-g026.jpg" position="float" orientation="portrait" xlink:type="simple"/></fig></tp:treatment-sec></tp:taxon-treatment>
