# Supplementary material for: Revision of the Afrotropical Phaeogenini (Ichneumonidae, Ichneumoninae), with description of a new genus and twelve new species
Source: Zookeys. 2013 Nov 21;(354):1–85. doi: 10.3897/zookeys.354.5968 (PMC3837403; doi:10.3897/zookeys.354.5968)
Supplement: XML Treatment for Heterischnus olsoufieffi [file zookeys.354.5968-treatment20.xml]

<!DOCTYPE tp:taxon-treatment
  PUBLIC "-//TaxonX//DTD Taxonomic Treatment Publishing DTD v0 20100105//EN" "tax-treatment-NSO.dtd">
<tp:taxon-treatment xmlns:tp="http://www.plazi.org/taxpub"><tp:treatment-meta><mixed-citation publication-type="journal"><person-group><name><surname>Rousse</surname><given-names>Pascal</given-names></name><name><surname>van Noort</surname><given-names>Simon</given-names></name><name><surname>Diller</surname><given-names>E.</given-names></name></person-group><article-title>Revision of the Afrotropical Phaeogenini (Ichneumonidae, Ichneumoninae), with description of a new genus and twelve new species</article-title><source>Zookeys</source><day>21</day><month>11</month><year>2013</year><volume>2013</volume><issue>354</issue><fpage>1</fpage><lpage>85</lpage><pub-id pub-id-type="doi">10.3897/zookeys.354.5968</pub-id></mixed-citation></tp:treatment-meta><tp:nomenclature><tp:taxon-name>
                            <tp:taxon-name-part taxon-name-part-type="genus">Heterischnus</tp:taxon-name-part>
                            <tp:taxon-name-part taxon-name-part-type="species">olsoufieffi</tp:taxon-name-part>
                            <object-id xmlns:xlink="http://www.w3.org/1999/xlink" xlink:type="simple">http://species-id.net/wiki/Heterischnus_olsoufieffi</object-id>
                        </tp:taxon-name><tp:taxon-authority>(Heinrich, 1936)</tp:taxon-authority><xref ref-type="fig" rid="F29">Figs 29</xref><xref ref-type="fig" rid="F30">–30</xref><tp:nomenclature-citation-list><tp:nomenclature-citation><tp:taxon-name>Aethiopischnus olsoufieffi</tp:taxon-name><comment> Heinrich, 1936</comment></tp:nomenclature-citation></tp:nomenclature-citation-list></tp:nomenclature><tp:treatment-sec sec-type="Material examined"><title>Material examined.</title><p><bold>HOLOTYPE.</bold> Female: Vatondrangy, Madagascar, XII.29, leg. A. Seyrig (ZMPA). <bold>PARATYPES.</bold> 1 female: Fianar. Madagascar, xi.29 leg. A. Seyrig (ZMPA); 1 male: Madagaskar, Périnet, 100m, 1932.xi, leg. A. Seyrig (ZMPA).</p></tp:treatment-sec><tp:treatment-sec sec-type="Diagnosis"><title>Diagnosis.</title><p>Head black but mandible, scape and pedicel white; flagellum brown with a pale median ring; remainder of body reddish but dorsal margin of pronotum pale yellow, propleuron and tergites 7 and following black; face puncto–striate, clypeus moderately punctate, frons and vertex polished with fine and very sparse punctures; clypeus bluntly pointed apico–laterally; hypostomal carina joining occipital carina at mandibular base; antenna with 31 flagellomeres; mesosoma moderately punctate but most of pronotum, speculum and scutellum smooth, and antero–dorsal corner of mesopleuron, middle of mesoscutum and propodeum strigose; propodeum with apical transverse carina and some trace of lateral longitudinal carina present; metasoma densely and coarsely punctate; gastrocoelus moderate, thyridium hardly distinct; B 6.2–6.4; A 5.6–5.7; F 4.4–4.6 (Holotype 6.4; A 5.7; F 4.6); HdWi 1.6; HfWi 1.2; Ci 2.0; Mi 1.0; IOi 1.2; OOi 2.0; Fli<sub>1</sub> 5.8; Fli<sub>15</sub> 1.2; Fli<sub>29</sub> 1.5; OTi 0. 3. Male: antenna without pale ring, otherwise similar to female; B 7.8; A 6.9; F 5.5.</p></tp:treatment-sec><tp:treatment-sec sec-type="Distribution"><title>Distribution.</title><p>Madagascar (Antananarivo, Toliara and Toamasina province) (<xref ref-type="bibr" rid="B12">Heinrich 1938</xref>).</p><fig id="F29" position="float" orientation="portrait"><label>Figure 29.</label><caption><p><italic><tp:taxon-name>Heterischnus olsoufieffi</tp:taxon-name></italic> Holotype female. <bold>A</bold> habitus lateral view <bold>B</bold> habitus dorsal view <bold>C</bold> head, mesosoma, dorsal view.</p></caption><graphic xmlns:xlink="http://www.w3.org/1999/xlink" xlink:href="ZooKeys-354-001-g029.jpg" position="float" orientation="portrait" xlink:type="simple"/></fig><fig id="F30" position="float" orientation="portrait"><label>Figure 30.</label><caption><p><italic><tp:taxon-name>Heterischnus olsoufieffi</tp:taxon-name></italic> Holotype female. <bold>A</bold> head, anterior view <bold>B</bold> propodeum dorsal view <bold>C</bold> tergites 1–3, dorsal view <bold>D</bold> wings <bold>E</bold> mesosoma, lateral view <bold>F</bold> data labels.</p></caption><graphic xmlns:xlink="http://www.w3.org/1999/xlink" xlink:href="ZooKeys-354-001-g030.jpg" position="float" orientation="portrait" xlink:type="simple"/></fig><!--PageBreak--></tp:treatment-sec><ref-list><ref id="B12"><mixed-citation xmlns:xlink="http://www.w3.org/1999/xlink" xlink:type="simple"><person-group><name name-style="western"><surname>Heinrich</surname><given-names>G</given-names></name></person-group> (<year>1938</year>) <article-title>Les Ichneumonides de Madagascar. 3. Ichneumonidae Ichneumoninae.</article-title><source>Mémoires de l’Académie Malgache</source><volume>25</volume>: <fpage>1</fpage>-<lpage>139</lpage>.</mixed-citation></ref></ref-list></tp:taxon-treatment>
