# Supplementary material for: Revision of the Afrotropical Phaeogenini (Ichneumonidae, Ichneumoninae), with description of a new genus and twelve new species
Source: Zookeys. 2013 Nov 21;(354):1–85. doi: 10.3897/zookeys.354.5968 (PMC3837403; doi:10.3897/zookeys.354.5968)
Supplement: XML Treatment for Hoplophaeogenes amoenus [file zookeys.354.5968-treatment22.xml]

<!DOCTYPE tp:taxon-treatment
  PUBLIC "-//TaxonX//DTD Taxonomic Treatment Publishing DTD v0 20100105//EN" "tax-treatment-NSO.dtd">
<tp:taxon-treatment xmlns:tp="http://www.plazi.org/taxpub"><tp:treatment-meta><mixed-citation publication-type="journal"><person-group><name><surname>Rousse</surname><given-names>Pascal</given-names></name><name><surname>van Noort</surname><given-names>Simon</given-names></name><name><surname>Diller</surname><given-names>E.</given-names></name></person-group><article-title>Revision of the Afrotropical Phaeogenini (Ichneumonidae, Ichneumoninae), with description of a new genus and twelve new species</article-title><source>Zookeys</source><day>21</day><month>11</month><year>2013</year><volume>2013</volume><issue>354</issue><fpage>1</fpage><lpage>85</lpage><pub-id pub-id-type="doi">10.3897/zookeys.354.5968</pub-id></mixed-citation></tp:treatment-meta><tp:nomenclature><tp:taxon-name>
                            <tp:taxon-name-part taxon-name-part-type="genus">Hoplophaeogenes</tp:taxon-name-part>
                            <tp:taxon-name-part taxon-name-part-type="species">amoenus</tp:taxon-name-part>
                            <object-id xmlns:xlink="http://www.w3.org/1999/xlink" xlink:type="simple">http://species-id.net/wiki/Hoplophaeogenes_amoenus</object-id>
                        </tp:taxon-name><tp:taxon-authority>Heinrich, 1938</tp:taxon-authority><!--PageBreak--><xref ref-type="fig" rid="F31">Figs 31</xref><xref ref-type="fig" rid="F32">–32</xref></tp:nomenclature><tp:treatment-sec sec-type="Material examined"><title>Material examined.</title><p><bold>SYNTYPES</bold> 1 female: Madagascar, Dieg[o–Suarez], Montagne d’Ambre, 20–26.I.34 leg[. A. Seyrig] (ZMPA). <bold>Other material</bold> (<italic>cf.</italic> comments) 1 male: same label data (ZMPA); 1 male: Madagascar: Fianarantsoa Pr. Ranomafana National Park <named-content xmlns:xlink="http://www.w3.org/1999/xlink" content-type="dwc:verbatimCoordinates" xlink:type="simple">21°15.685'S, 47°25.204'E</named-content>, 927m, Malaise trap 4–21.xi.2005 G. Martin, D.L.J. Quicke, L. P. Holland BMNH (E) 2005–205 (BMNH).</p><!--PageBreak--></tp:treatment-sec><tp:treatment-sec sec-type="Diagnosis"><title>Diagnosis.</title><p>Head pale yellow with occiput, vertex, and a thin transverse stripe at toruli level black; mesosoma dark red interspersed with black and pale yellow markings; metasoma reddish; antenna black with 29 flagellomeres (broken from flagellomeres 8 and 10 in the lectotype) with a median pale yellow ring; head and body entirely smooth and polished but some rugosity along propodeal carinae; mid–longitudinal bulge of face delimited by moderately deep submedian longitudinal furrow; propodeal carination strong. B: 9.4; A NA; F 6.0; HdWi 1.8; HfWi 1.2; Ci 2.1; Mi 0.7; IOi 1.2; OOi 0.8; Fli<sub>1</sub> 3.1; Fli<sub>15</sub> NA; Fli<sub>28</sub> NA; OTi 0. 3. Male: <italic>cf.</italic> comments.</p><!--PageBreak--></tp:treatment-sec><tp:treatment-sec sec-type="Distribution"><title>Distribution.</title><p>Madagascar (Antananarivo, Antsiranana and Fianarantsoa provinces) (<xref ref-type="bibr" rid="B12">Heinrich 1938</xref>).</p></tp:treatment-sec><tp:treatment-sec sec-type="Comments"><title>Comments.</title><p>This species is very closely related to the following one.  <xref ref-type="bibr" rid="B12">Heinrich (1938)</xref> considered <italic><tp:taxon-name>Hoplophaeogenes curticornis</tp:taxon-name></italic> to be a distinct species although both species are sympatric and the single known female specimen of <italic><tp:taxon-name>Hoplophaeogenes curticornis</tp:taxon-name></italic> differs from the two known females of <italic><tp:taxon-name>Hoplophaeogenes amoenus</tp:taxon-name></italic> only by its shorter antennae and darker face and metasomal apex. These differences being much slighter than the sexual dimorphism within the species. Heinrich could not attribute with certainty the three <italic><tp:taxon-name>Hoplophaeogenes</tp:taxon-name></italic> males he examined to either of these species. Subsequently, he decided to allocate them arbitrarly to <italic><tp:taxon-name>Hoplophaeogenes amoenus</tp:taxon-name></italic> but did not include them in the type material. Lacking enough supplementary material, we decide here to follow Heinrich’s choice and allocate the male collected at Fianarantsoa to <italic><tp:taxon-name>Hoplophaeogenes amoenus</tp:taxon-name></italic>. Compared to the type female of <italic><tp:taxon-name>Hoplophaeogenes amoenus</tp:taxon-name></italic>, these males differ by the entirely black flagellum, the more extensively black head, and the dark red metasoma. The only male with complete antennae (BMNH) has 26 flagellomeres.</p><fig id="F31" position="float" orientation="portrait"><label>Figure 31.</label><caption><p><italic><tp:taxon-name>Hoplophaeogenes amoenus</tp:taxon-name></italic> Holotype female. <bold>A</bold> habitus lateral view <bold>B</bold> habitus dorsal view <bold>C</bold> head, mesosoma, dorsal view.</p></caption><graphic xmlns:xlink="http://www.w3.org/1999/xlink" xlink:href="ZooKeys-354-001-g031.jpg" position="float" orientation="portrait" xlink:type="simple"/></fig><fig id="F32" position="float" orientation="portrait"><label>Figure 32.</label><caption><p><italic><tp:taxon-name>Hoplophaeogenes amoenus</tp:taxon-name></italic> Holotype female. <bold>A</bold> head, anterior view <bold>B</bold> propodeum dorsal view <bold>C</bold> tergites 1–3, dorsal view <bold>D</bold> propodeum dorso–lateral view <bold>E</bold> mesosoma, lateral view <bold>F</bold> data labels.</p></caption><graphic xmlns:xlink="http://www.w3.org/1999/xlink" xlink:href="ZooKeys-354-001-g032.jpg" position="float" orientation="portrait" xlink:type="simple"/></fig></tp:treatment-sec><ref-list><ref id="B12"><mixed-citation xmlns:xlink="http://www.w3.org/1999/xlink" xlink:type="simple"><person-group><name name-style="western"><surname>Heinrich</surname><given-names>G</given-names></name></person-group> (<year>1938</year>) <article-title>Les Ichneumonides de Madagascar. 3. Ichneumonidae Ichneumoninae.</article-title><source>Mémoires de l’Académie Malgache</source><volume>25</volume>: <fpage>1</fpage>-<lpage>139</lpage>.</mixed-citation></ref></ref-list></tp:taxon-treatment>
