# Supplementary material for: Revision of the Afrotropical Phaeogenini (Ichneumonidae, Ichneumoninae), with description of a new genus and twelve new species
Source: Zookeys. 2013 Nov 21;(354):1–85. doi: 10.3897/zookeys.354.5968 (PMC3837403; doi:10.3897/zookeys.354.5968)
Supplement: XML Treatment for Hoplophaeogenes curticornis [file zookeys.354.5968-treatment23.xml]

<!DOCTYPE tp:taxon-treatment
  PUBLIC "-//TaxonX//DTD Taxonomic Treatment Publishing DTD v0 20100105//EN" "tax-treatment-NSO.dtd">
<tp:taxon-treatment xmlns:tp="http://www.plazi.org/taxpub"><tp:treatment-meta><mixed-citation publication-type="journal"><person-group><name><surname>Rousse</surname><given-names>Pascal</given-names></name><name><surname>van Noort</surname><given-names>Simon</given-names></name><name><surname>Diller</surname><given-names>E.</given-names></name></person-group><article-title>Revision of the Afrotropical Phaeogenini (Ichneumonidae, Ichneumoninae), with description of a new genus and twelve new species</article-title><source>Zookeys</source><day>21</day><month>11</month><year>2013</year><volume>2013</volume><issue>354</issue><fpage>1</fpage><lpage>85</lpage><pub-id pub-id-type="doi">10.3897/zookeys.354.5968</pub-id></mixed-citation></tp:treatment-meta><tp:nomenclature><tp:taxon-name>
                            <tp:taxon-name-part taxon-name-part-type="genus">Hoplophaeogenes</tp:taxon-name-part>
                            <tp:taxon-name-part taxon-name-part-type="species">curticornis</tp:taxon-name-part>
                            <object-id xmlns:xlink="http://www.w3.org/1999/xlink" xlink:type="simple">http://species-id.net/wiki/Hoplophaeogenes_curticornis</object-id>
                        </tp:taxon-name><tp:taxon-authority>Heinrich, 1938</tp:taxon-authority><xref ref-type="fig" rid="F33">Figs 33</xref><xref ref-type="fig" rid="F34">–34</xref></tp:nomenclature><tp:treatment-sec sec-type="Material examined"><title>Material examined.</title><p><bold>SYNTYPE</bold> 1 female: Madagascar, Dieg[o–Suarez], Montagne d’Ambre, 20–26.I.34 leg[. A. Seyrig] (ZMPA).</p></tp:treatment-sec><tp:treatment-sec sec-type="Diagnosis"><title>Diagnosis.</title><p>Head pale yellow with occiput, genae and vertex black, and with face and facial orbits dark brown to black; mesosoma dark red interspersed with black and pale yellow markings; metasoma reddish with tergite 4 and following black; antenna with 23 flagellomeres basally testaceous, medially pale yellow, and apically black; otherwise entirely similar to <italic><tp:taxon-name>Hoplophaeogenes amoenus</tp:taxon-name></italic>. B 3.8; F 4.3; HdWi 2.0; HfWi 1.2; Ci 2.2; Mi 0.8; IOi 1.1; OOi 0.9; Fli<sub>1</sub> 2.5; Fli<sub>15</sub> 0.8; Fli<sub>22</sub> 0.7; OTi 0. 3. Male: unknown with certainty (<italic>cf.</italic> <italic><tp:taxon-name>Hoplophaeogenes amoenus</tp:taxon-name></italic> comments).</p></tp:treatment-sec><tp:treatment-sec sec-type="Distribution"><title>Distribution.</title><p>Madagascar (Antsiranana province) (<xref ref-type="bibr" rid="B12">Heinrich 1938</xref>).</p><fig id="F33" position="float" orientation="portrait"><label>Figure 33.</label><caption><p><italic><tp:taxon-name>Hoplophaeogenes curticornis</tp:taxon-name></italic> Holotype female. <bold>A</bold> habitus lateral view <bold>B</bold> habitus dorsal view <bold>C</bold> head, mesosoma, dorsal view.</p></caption><graphic xmlns:xlink="http://www.w3.org/1999/xlink" xlink:href="ZooKeys-354-001-g033.jpg" position="float" orientation="portrait" xlink:type="simple"/></fig><fig id="F34" position="float" orientation="portrait"><label>Figure 34.</label><caption><p><italic><tp:taxon-name>Hoplophaeogenes curticornis</tp:taxon-name></italic> Holotype female. <bold>A</bold> head, anterior view <bold>B</bold> propodeum dorsal view <bold>C</bold> tergites 1–3, dorsal view <bold>D</bold> wings <bold>E</bold> mesosoma, lateral view <bold>F</bold> data labels.</p></caption><graphic xmlns:xlink="http://www.w3.org/1999/xlink" xlink:href="ZooKeys-354-001-g034.jpg" position="float" orientation="portrait" xlink:type="simple"/></fig></tp:treatment-sec><ref-list><ref id="B12"><mixed-citation xmlns:xlink="http://www.w3.org/1999/xlink" xlink:type="simple"><person-group><name name-style="western"><surname>Heinrich</surname><given-names>G</given-names></name></person-group> (<year>1938</year>) <article-title>Les Ichneumonides de Madagascar. 3. Ichneumonidae Ichneumoninae.</article-title><source>Mémoires de l’Académie Malgache</source><volume>25</volume>: <fpage>1</fpage>-<lpage>139</lpage>.</mixed-citation></ref></ref-list></tp:taxon-treatment>
