# Supplementary material for: Revision of the Afrotropical Phaeogenini (Ichneumonidae, Ichneumoninae), with description of a new genus and twelve new species
Source: Zookeys. 2013 Nov 21;(354):1–85. doi: 10.3897/zookeys.354.5968 (PMC3837403; doi:10.3897/zookeys.354.5968)
Supplement: XML Treatment for Kibalus [file zookeys.354.5968-treatment24.xml]

<!DOCTYPE tp:taxon-treatment
  PUBLIC "-//TaxonX//DTD Taxonomic Treatment Publishing DTD v0 20100105//EN" "tax-treatment-NSO.dtd">
<tp:taxon-treatment xmlns:tp="http://www.plazi.org/taxpub"><tp:treatment-meta><mixed-citation publication-type="journal"><person-group><name><surname>Rousse</surname><given-names>Pascal</given-names></name><name><surname>van Noort</surname><given-names>Simon</given-names></name><name><surname>Diller</surname><given-names>E.</given-names></name></person-group><article-title>Revision of the Afrotropical Phaeogenini (Ichneumonidae, Ichneumoninae), with description of a new genus and twelve new species</article-title><source>Zookeys</source><day>21</day><month>11</month><year>2013</year><volume>2013</volume><issue>354</issue><fpage>1</fpage><lpage>85</lpage><pub-id pub-id-type="doi">10.3897/zookeys.354.5968</pub-id></mixed-citation></tp:treatment-meta><tp:nomenclature><tp:taxon-name>
                            <tp:taxon-name-part taxon-name-part-type="genus">Kibalus</tp:taxon-name-part>
                            <object-id xmlns:xlink="http://www.w3.org/1999/xlink" content-type="zoobank" xlink:type="simple">http://zoobank.org/1198C0DD-EB0E-42F0-A875-2C8018351791</object-id>
                            <object-id xmlns:xlink="http://www.w3.org/1999/xlink" xlink:type="simple">http://species-id.net/wiki/Kibalus</object-id>
                        </tp:taxon-name><tp:taxon-authority>Rousse, van Noort &amp; Diller</tp:taxon-authority><tp:taxon-status xmlns:xlink="http://www.w3.org/1999/xlink" xlink:type="simple">gen. n.</tp:taxon-status></tp:nomenclature><tp:treatment-sec sec-type="Diagnosis"><title>Diagnosis.</title><p>Head hemispherical, coarsely sculptured; mandible bidentate, upper tooth much longer than lower tooth; mesoscutum steeply elevated above pronotum; postpectal carina complete and strong; propodeum elongate, regularly rounded without differentiated horizontal anterior part in profile view; propodeal carination weak, more or less complete; fore wing with areolet closed; hind wing with distal abscissa of Cu1 <!--PageBreak-->absent; gastrocoelus long and shallow, thyridium indistinct; ovipositor very shortly projecting beyond metasomal apex.</p></tp:treatment-sec><tp:treatment-sec sec-type="Description"><title>Description.</title><!--PageBreak--><p><italic>Head</italic>. Hemispherical and coarsely sculptured; temple long and distinctly swollen behind eyes; vertex long and slightly convex behind ocelli; occipital carina complete; face subquadrate; clypeus separated from lower face by a deep groove, its ventral margin acute, rounded and finely serrate with blunt lateral protuberance; tentorial pit deep; mandible bidentate with upper tooth much longer than lower tooth, triangular and regularly narrowed to apex; malar line short to very short; palpi elongate; occipital and hypostomal carinae joined at mandibular base; flagellum long and slender, of female moderately flattened beyond middle, flagellum of male without tyloids.</p><!--PageBreak--><p><italic>Mesosoma</italic>. Slightly elongate, coarsely sculptured; epomia present and strong; mesoscutum strongly elevated above pronotum, regularly rounded in profile view; notaulus weak to absent; scutellum moderately convex, incompletely carinate laterally; sternaulus hardly discernible; epicnemial carina strongly raised ventrally and angled forward between fore coxae; postpectal carina ventrally complete and strong; propodeum moderately long, regularly rounded in profile view, without differentiated horizontal anterior part; carination more or less reduced, spiracle quite round. <italic>Wings</italic>. Fore wing with areolet pentagonal, closed, 3Rs–m non–tubular and faintly pigmented; areolet receiving 2m–cu at its middle; cu–a opposite Rs&amp;M; hind wing with distal abscissa of Cu1 absent, 1/Cu&amp;cu–a reclivous and slightly concave. <italic>Legs</italic>. Hind tibia irregularly shaped, its basal third more or less abruptly constricted; tarsal claws simple.</p><p><italic>Metasoma</italic>. Tergite 1 slender, spiracle near apex, its basal section slightly higher than wide, regularly widened from middle to apex, polished; tergite 2 with gastrocoelus long and shallow, thyridium near mid–length of tergite, transverse and wide; hypopygium hiding base of ovipositor sheath; ovipositor shortly projecting beyond metasomal apex.</p></tp:treatment-sec><tp:treatment-sec sec-type="Etymology"><title>Etymology.</title><p>Named after the Kibale National Park where all specimens have been collected.</p></tp:treatment-sec><tp:treatment-sec sec-type="Distribution records"><title>Distribution records.</title><p>Uganda.</p></tp:treatment-sec><tp:treatment-sec sec-type="Discussion"><title>Discussion.</title><p>The general habitus of <italic><tp:taxon-name>Kibalus</tp:taxon-name></italic> gen. n., the hemispherical head with long vertex, the junction of the hypostomal and occipital carinaeat the mandibular base and the complete postpectal carina suggest that it is related to <italic><tp:taxon-name>Lusius</tp:taxon-name></italic> Tosquinet, 1903, from which it differs mainly by the bidentate mandible, the closed areolet and the absence of elongate male genitalia.</p></tp:treatment-sec><tp:treatment-sec sec-type="Genotype"><title>Genotype.</title><p><italic><tp:taxon-name>Kibalus toro</tp:taxon-name></italic> sp. n.</p></tp:treatment-sec></tp:taxon-treatment>
