# Supplementary material for: Revision of the Afrotropical Phaeogenini (Ichneumonidae, Ichneumoninae), with description of a new genus and twelve new species
Source: Zookeys. 2013 Nov 21;(354):1–85. doi: 10.3897/zookeys.354.5968 (PMC3837403; doi:10.3897/zookeys.354.5968)
Supplement: XML Treatment for Kibalus mubfs [file zookeys.354.5968-treatment25.xml]

<!DOCTYPE tp:taxon-treatment
  PUBLIC "-//TaxonX//DTD Taxonomic Treatment Publishing DTD v0 20100105//EN" "tax-treatment-NSO.dtd">
<tp:taxon-treatment xmlns:tp="http://www.plazi.org/taxpub"><tp:treatment-meta><mixed-citation publication-type="journal"><person-group><name><surname>Rousse</surname><given-names>Pascal</given-names></name><name><surname>van Noort</surname><given-names>Simon</given-names></name><name><surname>Diller</surname><given-names>E.</given-names></name></person-group><article-title>Revision of the Afrotropical Phaeogenini (Ichneumonidae, Ichneumoninae), with description of a new genus and twelve new species</article-title><source>Zookeys</source><day>21</day><month>11</month><year>2013</year><volume>2013</volume><issue>354</issue><fpage>1</fpage><lpage>85</lpage><pub-id pub-id-type="doi">10.3897/zookeys.354.5968</pub-id></mixed-citation></tp:treatment-meta><tp:nomenclature><tp:taxon-name>
                            <tp:taxon-name-part taxon-name-part-type="genus">Kibalus</tp:taxon-name-part>
                            <tp:taxon-name-part taxon-name-part-type="species">mubfs</tp:taxon-name-part>
                            <object-id xmlns:xlink="http://www.w3.org/1999/xlink" content-type="zoobank" xlink:type="simple">http://zoobank.org/2C220CF9-7460-4436-8453-E97CD8800FBC</object-id>
                            <object-id xmlns:xlink="http://www.w3.org/1999/xlink" xlink:type="simple">http://species-id.net/wiki/Kibalus_mubfs</object-id>
                        </tp:taxon-name><tp:taxon-authority>Rousse &amp; van Noort</tp:taxon-authority><tp:taxon-status xmlns:xlink="http://www.w3.org/1999/xlink" xlink:type="simple">sp. n.</tp:taxon-status><xref ref-type="fig" rid="F35">Figs 35</xref><xref ref-type="fig" rid="F36">–36</xref></tp:nomenclature><tp:treatment-sec sec-type="Type material"><title>Type material.</title><p>Holotype male: Uganda, Kibale National Park, Kanyawara, Makerere University Biological Field Station, 1523m, <named-content xmlns:xlink="http://www.w3.org/1999/xlink" content-type="dwc:verbatimCoordinates" xlink:type="simple">0°33.84'N, 30°21.70'E</named-content>, 9. viii. 2008, S. van Noort, UG08–KF8–S02, sweep, primary mid–altitude rainforest. SAM–HYM–P044120 (SAMC).</p></tp:treatment-sec><tp:treatment-sec sec-type="Diagnosis"><title>Diagnosis.</title><p>Female unknown. Male: head and mesosoma mainly reddish yellow, propodeum slightly infuscate dorsally, metasoma brownish with apices of tergites 2–7 yellow; body densely and deeply punctate with propodeum rugulose–reticulate, tergite 1 smooth, following tergites alutaceous; notaulus moderate; propodeum mid–posteriorly concave, carination almost complete with area superomedia present but weak, hexagonal, slightly wider than long. HdWi 1.5; HfWi 1.2; Ci 2.1; Mi 0.2; Di 3.8; IOi 0.8; OOi 1.2; Fli<sub>1</sub> 5.7, Fli<sub>15</sub> 2.1, Fli<sub>24</sub> 1.8; OTi NA.</p></tp:treatment-sec><tp:treatment-sec sec-type="Description"><title>Description.</title><p>MALE (Holotype). B 4.2; A 3.2; F 2.8.</p><p><italic>Color</italic>. Head, mesosoma and legs yellow, slightly darkenning dorsally to yellowish orange; propodeum medially infuscate; flagellum brown; metasoma brown with thyridia, spiracular areas and apex of all tergites yellow; wings hyaline, venation light brown.</p><!--PageBreak--><p><italic>Head</italic>. Clypeus transverse, almost smooth with isolated punctures; face slightly transverse and produced forwards; face and frons deeply and densely punctate but finely transversely puncto–striate medially; vertex and temple deeply and densely punctate; gena quite smooth; ocellar triangle slightly wider than long; temple strongly and regularly rounded, head distinctly swollen behind eyes; antenna slender with 25 flagellomeres.</p><!--PageBreak--><p><italic>Mesosoma</italic>. Pronotum deeply rugulose but dorsal margin deeply and densely punctate; mesopleuron and metapleuron deeply, densely and coarsely punctate, punctures sometimes confluent into longitudinal rugosities, speculum smooth; epicnemial carina reaching level of postero–ventral corner of pronotum; mesoscutum deeply and densely punctate, punctation rougher medially; scuto–scutellar groove smooth; scutellum similarly punctate; propodeum rugulose–reticulate, mid–longitudinally concave; propodeal carination anteriorly moderate and posteriorly faint, area superomedia defined, hexagonal, receiving costula anteriorly to middle.</p><p><italic>Metasoma</italic>. Tergite 1 smooth, following alutaceous.</p><p>FEMALE. Unknown.</p></tp:treatment-sec><tp:treatment-sec sec-type="Etymology"><title>Etymology.</title><p>Named after the acronym of Makerere University Biological Field Station, where the holotype was collected. The field station is affectionately called “Mubfs” by those privileged to have experienced a stay there. Noun in apposition.</p></tp:treatment-sec><tp:treatment-sec sec-type="Distribution"><title>Distribution.</title><p>Uganda.</p><fig id="F35" position="float" orientation="portrait"><label>Figure 35.</label><caption><p><italic><tp:taxon-name>Kibalus mubfs</tp:taxon-name></italic> Holotype male. <bold>A</bold> habitus lateral view <bold>B</bold> habitus dorsal view <bold>C</bold> head, mesosoma, dorsal view.</p></caption><graphic xmlns:xlink="http://www.w3.org/1999/xlink" xlink:href="ZooKeys-354-001-g035.jpg" position="float" orientation="portrait" xlink:type="simple"/></fig><fig id="F36" position="float" orientation="portrait"><label>Figure 36.</label><caption><p><italic><tp:taxon-name>Kibalus mubfs</tp:taxon-name></italic> Holotype male. <bold>A</bold> head, anterior view <bold>B</bold> propodeum, dorsal view <bold>C</bold> tergites 1–3, dorsal view <bold>D</bold> wings <bold>E</bold> mesosoma, lateral view <bold>F</bold> data labels.</p></caption><graphic xmlns:xlink="http://www.w3.org/1999/xlink" xlink:href="ZooKeys-354-001-g036.jpg" position="float" orientation="portrait" xlink:type="simple"/></fig><!--PageBreak--></tp:treatment-sec></tp:taxon-treatment>
