# Supplementary material for: Revision of the Afrotropical Phaeogenini (Ichneumonidae, Ichneumoninae), with description of a new genus and twelve new species
Source: Zookeys. 2013 Nov 21;(354):1–85. doi: 10.3897/zookeys.354.5968 (PMC3837403; doi:10.3897/zookeys.354.5968)
Supplement: XML Treatment for Kibalus toro [file zookeys.354.5968-treatment26.xml]

<!DOCTYPE tp:taxon-treatment
  PUBLIC "-//TaxonX//DTD Taxonomic Treatment Publishing DTD v0 20100105//EN" "tax-treatment-NSO.dtd">
<tp:taxon-treatment xmlns:tp="http://www.plazi.org/taxpub"><tp:treatment-meta><mixed-citation publication-type="journal"><person-group><name><surname>Rousse</surname><given-names>Pascal</given-names></name><name><surname>van Noort</surname><given-names>Simon</given-names></name><name><surname>Diller</surname><given-names>E.</given-names></name></person-group><article-title>Revision of the Afrotropical Phaeogenini (Ichneumonidae, Ichneumoninae), with description of a new genus and twelve new species</article-title><source>Zookeys</source><day>21</day><month>11</month><year>2013</year><volume>2013</volume><issue>354</issue><fpage>1</fpage><lpage>85</lpage><pub-id pub-id-type="doi">10.3897/zookeys.354.5968</pub-id></mixed-citation></tp:treatment-meta><tp:nomenclature><tp:taxon-name>
                            <tp:taxon-name-part taxon-name-part-type="genus">Kibalus</tp:taxon-name-part>
                            <tp:taxon-name-part taxon-name-part-type="species">toro</tp:taxon-name-part>
                            <object-id xmlns:xlink="http://www.w3.org/1999/xlink" content-type="zoobank" xlink:type="simple">http://zoobank.org/2F62341C-E977-4B73-BE78-78E708B4F247</object-id>
                            <object-id xmlns:xlink="http://www.w3.org/1999/xlink" xlink:type="simple">http://species-id.net/wiki/Kibalus_toro</object-id>
                        </tp:taxon-name><tp:taxon-authority>Rousse, van Noort &amp; Diller</tp:taxon-authority><tp:taxon-status xmlns:xlink="http://www.w3.org/1999/xlink" xlink:type="simple">sp. n.</tp:taxon-status><xref ref-type="fig" rid="F37">Figs 37</xref><xref ref-type="fig" rid="F38">–</xref><xref ref-type="fig" rid="F39">39</xref></tp:nomenclature><tp:treatment-sec sec-type="Type material"><title>Type material.</title><p><bold>HOLOTYPE.</bold> Female: Uganda, Kibale National Park, Kanyawara, Makerere University Biological Field Station, 1523m, <named-content xmlns:xlink="http://www.w3.org/1999/xlink" content-type="dwc:verbatimCoordinates" xlink:type="simple">0°33.836'N, 30°21.700'E</named-content>, 4–26.viii.2008, S. van Noort, UG08–KF8–Y07, yellow pan trap, primary mid–altitude rainforest SAM–HYM–P044119 (SAMC). <bold>PARATYPES.</bold> 2 females: same data <!--PageBreak-->as holotype (SAMC); 1 female: same data as holotype except: 1495m, <named-content xmlns:xlink="http://www.w3.org/1999/xlink" content-type="dwc:verbatimCoordinates" xlink:type="simple">0°33.871'N, 30°21.355'E</named-content>, UG08–KF2–Y03, secondary mid–altitude rainforest, SAM–HYM–P046314 (SAMC); 1 male: same data as holotype except: 1582m, <named-content xmlns:xlink="http://www.w3.org/1999/xlink" content-type="dwc:verbatimCoordinates" xlink:type="simple">0°33.823'N, 30°21.490'E</named-content>, 2–12. viii. 2008, UG08–KF3–M03, Malaise trap, SAM–HYM–P044121 (SAMC); 1 female: Uganda Budongo Forest, 7.ii.1935. F.W. Edwards, B.M. E. Afr. Exp. B. M. 1935–203 (BMNH).</p></tp:treatment-sec><tp:treatment-sec sec-type="Diagnosis"><title>Diagnosis.</title><p>Head mainly black, mesosoma yellow and dark brown, metasoma dark brown with apices of tergites 2–7 yellow; head and mesosoma almost entirely deeply <!--PageBreak-->and densely punctate to punctate–reticulate, tergite 1 smooth, following tergites finely punctate; propodeum without longitudinal carina, transverse carinae present, but incomplete. HdWi 1.4; HfWi 1.1; Ci 1.8; Mi 0.2; Di 4.0; IOi 1.0; OOi 1.0; Fli<sub>1</sub> 5.9, Fli<sub>15</sub> 1.0, Fli<sub>28</sub> 1.8; OTi 0.2.</p></tp:treatment-sec><tp:treatment-sec sec-type="Description"><title>Description.</title><p>FEMALE (5 specimens). B 5.1–6.2; A 3.8–4.4; F 3.5–3.9 (Holotype B 5.1; A 3.8; F 3.5).</p><!--PageBreak--><p><italic>Color</italic>. Head black with clypeus somewhat dark testaceous, mandible, palpi, scape and pedicel yellow, flagellum basally yellowish and progressively infuscate, totally fuscous from flagellomere 4, one female specimen with a pale yellow ring on flagellomeres 4–8; mesosoma mostly light testaceous to reddish–testaceous, with black markings of variable extent dorsally, markings absent in one female; legs pale testaceous with tibiae and tarsi sometimes darker; wings hyaline with venation light brown; tergite 1 testaceous to dark brown, following tergites testaceous, more or less extensively dark brown medially, apical margins yellow; thyridium yellow.</p><p><italic>Head</italic>. Shining, almost entirely densely and deeply punctate, punctures somewhat confluent into transverse striations on frons and upper face, punctation much finer and sparser on clypeus and mandible; vertex long and slightly convex behind ocelli; ocellar triangle slightly wider than high; antenna with 25–29 flagellomeres.</p><p><italic>Mesosoma</italic>. Slightly elongate, entirely shining, deeply punctate–reticulate with posterior half of propodeum scaly–reticulate; notaulus absent; propodeum with carination fairly reduced: basal transverse carina nearly absent but two median stubs present, apical transverse carina present though medially obsolete.</p><p><italic>Metasoma</italic>. Tergite 1 polished and smooth; tergite 2 and following finely punctate–reticulate; gastrocoelus within anterior 2/5 of tergite 2, thyridium transverse, about twice as wide as long, inter–thyridiae interval as long as thyridium width; ovipositor straight, sheath densely setose.</p><p>MALE (1 specimen). B 5.4; A4.5; F 3.6. Mesosoma dark brown and pronotum yellowish; otherwise similar to female.</p></tp:treatment-sec><tp:treatment-sec sec-type="Etymology"><title>Etymology.</title><p>Named after the Toro Kingdom, the region of western Uganda where this species was collected. Noun in apposition.</p></tp:treatment-sec><tp:treatment-sec sec-type="Distribution"><title>Distribution.</title><p>Uganda.</p><fig id="F37" position="float" orientation="portrait"><label>Figure 37.</label><caption><p><italic><tp:taxon-name>Kibalus toro</tp:taxon-name></italic> Holotype female. <bold>A</bold> habitus lateral view <bold>B</bold> habitus dorsal view <bold>C</bold> head, mesosoma, dorsal view.</p></caption><graphic xmlns:xlink="http://www.w3.org/1999/xlink" xlink:href="ZooKeys-354-001-g037.jpg" position="float" orientation="portrait" xlink:type="simple"/></fig><fig id="F38" position="float" orientation="portrait"><label>Figure 38.</label><caption><p><italic><tp:taxon-name>Kibalus toro</tp:taxon-name></italic> Holotype female. <bold>A</bold> head, anterior view <bold>B</bold> head antero–ventral view, showing mandibles <bold>C</bold> head, ventral view <bold>D</bold> propodeum,  dorsal view <bold>E</bold> tergites2–3, dorsal view <bold>F</bold> wings.</p></caption><graphic xmlns:xlink="http://www.w3.org/1999/xlink" xlink:href="ZooKeys-354-001-g038.jpg" position="float" orientation="portrait" xlink:type="simple"/></fig><fig id="F39" position="float" orientation="portrait"><label>Figure 39.</label><caption><p><italic><tp:taxon-name>Kibalus toro</tp:taxon-name></italic> Holotype female (<bold>A–D</bold>), Paratype male (<bold>E–F</bold>). <bold>A</bold> mesopleuron, ventral view <bold>B</bold> tergites 7–8 and ovipositor valves, ventro–lateral view <bold>C</bold> mesosoma lateral view <bold>D</bold> data labels <bold>E</bold> habitus, lateral view <bold>F</bold> data labels.</p></caption><graphic xmlns:xlink="http://www.w3.org/1999/xlink" xlink:href="ZooKeys-354-001-g039.jpg" position="float" orientation="portrait" xlink:type="simple"/></fig></tp:treatment-sec></tp:taxon-treatment>
