# Supplementary material for: Revision of the Afrotropical Phaeogenini (Ichneumonidae, Ichneumoninae), with description of a new genus and twelve new species
Source: Zookeys. 2013 Nov 21;(354):1–85. doi: 10.3897/zookeys.354.5968 (PMC3837403; doi:10.3897/zookeys.354.5968)
Supplement: XML Treatment for Lusius [file zookeys.354.5968-treatment27.xml]

<!DOCTYPE tp:taxon-treatment
  PUBLIC "-//TaxonX//DTD Taxonomic Treatment Publishing DTD v0 20100105//EN" "tax-treatment-NSO.dtd">
<tp:taxon-treatment xmlns:tp="http://www.plazi.org/taxpub"><tp:treatment-meta><mixed-citation publication-type="journal"><person-group><name><surname>Rousse</surname><given-names>Pascal</given-names></name><name><surname>van Noort</surname><given-names>Simon</given-names></name><name><surname>Diller</surname><given-names>E.</given-names></name></person-group><article-title>Revision of the Afrotropical Phaeogenini (Ichneumonidae, Ichneumoninae), with description of a new genus and twelve new species</article-title><source>Zookeys</source><day>21</day><month>11</month><year>2013</year><volume>2013</volume><issue>354</issue><fpage>1</fpage><lpage>85</lpage><pub-id pub-id-type="doi">10.3897/zookeys.354.5968</pub-id></mixed-citation></tp:treatment-meta><tp:nomenclature><tp:taxon-name>
                            <tp:taxon-name-part taxon-name-part-type="genus">Lusius</tp:taxon-name-part>
                            <object-id xmlns:xlink="http://www.w3.org/1999/xlink" xlink:type="simple">http://species-id.net/wiki/Lusius</object-id>
                        </tp:taxon-name><tp:taxon-authority>Tosquinet, 1903</tp:taxon-authority><tp:nomenclature-citation-list><tp:nomenclature-citation><tp:taxon-name>Mesochorischnus</tp:taxon-name><comment> Heinrich, 1938</comment></tp:nomenclature-citation></tp:nomenclature-citation-list></tp:nomenclature><tp:treatment-sec sec-type="Diagnosis"><title>Diagnosis.</title><p><italic><tp:taxon-name>Lusius</tp:taxon-name></italic> is also a very distinct genus of <tp:taxon-name>Phaeogenini</tp:taxon-name>, close to <italic><tp:taxon-name>Heterischnus</tp:taxon-name></italic>. It can be separated from other genera in the tribe by the combination of the following characters: head hemispherical; mandible unidentate and falcate; basal flagellar segments slender and long; vertex long and slightly convex behind ocelli; occipital and hypostomal carinae joining at mandibular base; notaulus complete, ending posteriorly in a median depression; fore wing with areolet open, hind wing with distal abscissa of Cu1 absent; gastrocoelus long with thyridium faint; ovipositor extending beyond apex of metasoma; male with gonoforceps mesochorine–like, <italic>i.e.</italic> expanded into elongate process (<xref ref-type="bibr" rid="B34">Tosquinet 1903</xref>, <xref ref-type="bibr" rid="B2">Baltazar 1964</xref>; <xref ref-type="bibr" rid="B7">Diller 2006</xref>).</p><!--PageBreak--></tp:treatment-sec><tp:treatment-sec sec-type="Species richness and distribution"><title>Species richness and distribution.</title><p>The genus is represented by seven species in the Afrotropical, Neotropical and Oriental regions, with one Afrotropical species. We describe here a new species from Uganda.</p></tp:treatment-sec><ref-list><ref id="B34"><mixed-citation xmlns:xlink="http://www.w3.org/1999/xlink" xlink:type="simple"><person-group><name name-style="western"><surname>Tosquinet</surname><given-names>J</given-names></name></person-group> (<year>1903</year>) <article-title>Ichneumonides nouveaux. (Travail posthume).</article-title><source>Mémoires de la Société Entomologique de Belgique</source><volume>10</volume>: <fpage>1</fpage>–<lpage>403</lpage>.</mixed-citation></ref><ref id="B2"><mixed-citation xmlns:xlink="http://www.w3.org/1999/xlink" xlink:type="simple"><person-group><name name-style="western"><surname>Baltazar</surname><given-names>CR</given-names></name></person-group> (<year>1964</year>) <article-title>The genera of parasitic Hymenoptera in the Philippines, Part 2.</article-title><source>Pacific Insects</source><volume>6</volume>: <fpage>15</fpage>–<lpage>67</lpage>. <ext-link ext-link-type="uri" xlink:href="http://hbs.bishopmuseum.org/pi/pdf/6(1)-15.pdf" xlink:type="simple">http://hbs.bishopmuseum.org/pi/pdf/6(1)-15.pdf</ext-link></mixed-citation></ref><ref id="B7"><mixed-citation xmlns:xlink="http://www.w3.org/1999/xlink" xlink:type="simple"><person-group><name name-style="western"><surname>Diller</surname><given-names>E</given-names></name></person-group> (<year>2006</year>) <article-title>Neue Phaeogenini aus Baumkronen des Kinabalu Nationalparks (Hymenoptera, Ichneumonidae, Ichneumoninae, Phaeogenini).</article-title><source>Entomofauna</source><volume>27</volume>: <fpage>373</fpage>–<lpage>380</lpage>. <ext-link ext-link-type="uri" xlink:href="http://www.landesmuseum.at/pdf_frei_remote/ENT_0027_0373-0384.pdf" xlink:type="simple">http://www.landesmuseum.at/pdf_frei_remote/ENT_0027_0373-0384.pdf</ext-link></mixed-citation></ref></ref-list></tp:taxon-treatment>
