# Supplementary material for: Revision of the Afrotropical Phaeogenini (Ichneumonidae, Ichneumoninae), with description of a new genus and twelve new species
Source: Zookeys. 2013 Nov 21;(354):1–85. doi: 10.3897/zookeys.354.5968 (PMC3837403; doi:10.3897/zookeys.354.5968)
Supplement: XML Treatment for Lusius flummox [file zookeys.354.5968-treatment28.xml]

<!DOCTYPE tp:taxon-treatment
  PUBLIC "-//TaxonX//DTD Taxonomic Treatment Publishing DTD v0 20100105//EN" "tax-treatment-NSO.dtd">
<tp:taxon-treatment xmlns:tp="http://www.plazi.org/taxpub"><tp:treatment-meta><mixed-citation publication-type="journal"><person-group><name><surname>Rousse</surname><given-names>Pascal</given-names></name><name><surname>van Noort</surname><given-names>Simon</given-names></name><name><surname>Diller</surname><given-names>E.</given-names></name></person-group><article-title>Revision of the Afrotropical Phaeogenini (Ichneumonidae, Ichneumoninae), with description of a new genus and twelve new species</article-title><source>Zookeys</source><day>21</day><month>11</month><year>2013</year><volume>2013</volume><issue>354</issue><fpage>1</fpage><lpage>85</lpage><pub-id pub-id-type="doi">10.3897/zookeys.354.5968</pub-id></mixed-citation></tp:treatment-meta><tp:nomenclature><tp:taxon-name>
                            <tp:taxon-name-part taxon-name-part-type="genus">Lusius</tp:taxon-name-part>
                            <tp:taxon-name-part taxon-name-part-type="species">flummox</tp:taxon-name-part>
                            <object-id xmlns:xlink="http://www.w3.org/1999/xlink" content-type="zoobank" xlink:type="simple">http://zoobank.org/91B78FDC-0509-4028-8C0F-79F2F212011B</object-id>
                            <object-id xmlns:xlink="http://www.w3.org/1999/xlink" xlink:type="simple">http://species-id.net/wiki/Lusius_flummox</object-id>
                        </tp:taxon-name><tp:taxon-authority>Rousse &amp; van Noort</tp:taxon-authority><tp:taxon-status xmlns:xlink="http://www.w3.org/1999/xlink" xlink:type="simple">sp. n.</tp:taxon-status><!--PageBreak--><xref ref-type="fig" rid="F40">Figs 40</xref><xref ref-type="fig" rid="F41">–41</xref></tp:nomenclature><tp:treatment-sec sec-type="Type material"><title>Type material.</title><p><bold>HOLOTYPE.</bold> Female: Uganda, Kibale National Park, Kanyawara, Makerere University Biological Field Station, 1523m, <named-content xmlns:xlink="http://www.w3.org/1999/xlink" content-type="dwc:verbatimCoordinates" xlink:type="simple">0°33.836'N, 30°21.700'E</named-content>, 4–26. viii. 2008, S. van Noort, UG08–KF8–Y07, yellow pan trap, primary mid–altitude Rainforest, SAM–HYM–P044118 (SAMC). <bold>PARATYPE.</bold> 1 female: Mulange, Uganda, Nov. 1922, R. Dummer, SAM–HYM–P007141 (SAMC). <bold>Other material.</bold> 1 female: Sapoba, Nigeria, 3.IX.1962, D.C. Eidt, Malaise trap (CNCI).</p><!--PageBreak--></tp:treatment-sec><tp:treatment-sec sec-type="Diagnosis"><title>Diagnosis.</title><p>Head and metasoma mostly yellowish, metasoma with dorsal brown maculae; head mostly faintly sculptured but face densely punctate; clypeus very high, strongly pointed apico–laterally; frons with a faint mid–longitudinal carina; antenna very long and slender; mesosoma laterally punctate–reticulate, mesoscutum wrinkled, propodeum reticulate; both transverse carinae of propodeum present; epicnemial carina mid–ventrally highly raised and medially anterior–pointing into a sharp angle; gastrocoelus moderately deep, thyridium wide and oblique. HdWi 1.7; HfWi 1.1; Ci 1.2; Mi 1.0; IOi 1.1; OOi 1.4; Fli<sub>1</sub> 8.3; Fli<sub>15</sub> 1.5; Fli<sub>37</sub> 1.8; OTi 0.6. Male unknown.</p></tp:treatment-sec><tp:treatment-sec sec-type="Description"><title>Description.</title><p>FEMALE (2 specimens). B 8.0–8.4; A 6. 5; F 4.7–4.9.</p><p><italic>Color</italic>. Head bright yellow with vertex, occiput, scape and pedicel infuscate, inter–ocellar area and flagellum dark brown (but <italic>cf.</italic> comments); mesosoma bright yellow with mesoscutal lobes and propodeum brown; wings hyaline, venation light brown; legs yellow with tibiae infuscate, hind tibia and all tarsi brown; tergite 1 dark brown, the following brown and apically yellow, thyridium yellow.</p><p><italic>Head</italic>. Face quadrate, densely punctate; clypeus smooth, very high, its apical margin straight, hardly rounded medially and strongly pointed laterally; malar line long with subocular sulcus deep; palpi elongate, maxillary palpus reaching beyond middle of mesosternum; frons hardly sculptured with a faint Y–shaped median carina; vertex sparsely punctate, ocellar triangle wider than long; temple smooth, distinctly swollen behind eyes; antenna very long and slender, slightly enlarged from middle, toruli distinctly protruding, apical truncation of scape and first flagellomeres strongly oblique, flagellum with 38 flagellomeres (paratype with antennae apically broken).</p><p><italic>Mesosoma</italic>. Entirely shining; pleurae densely and irregularly punctate to punctate–reticulate; pronotum with epomia moderate; sternaulus imperceptible; epicnemial carina ventrally highly raised, medially strongly produced anteriorly into a sharp angle; mesoscutum anteriorly transversely wrinkled, wrinkles coarser posteriorly, notaulus deep, median lobe moderately protruding; scutellum weakly convex, carinate to its apical quarter, smooth with some punctures; propodeum coarsely reticulate, basal and apical transverse carinae complete. <italic>Legs</italic>. Hind tibia irregularly shaped, its basal third abruptely constricted; tarsal claws with strong tuft of setae basally.</p><p><italic>Metasoma</italic>. Tergite 1 slender, smooth with some isolated punctures, its apical third distinctly swollen; tergite 2 and following finely and densely reticulate; gastrocoelus moderately deep within anterior third of tergite 2, thyridium wide and oblique; ovipositor straight and moderately long.</p><p>MALE. Unknown.</p></tp:treatment-sec><tp:treatment-sec sec-type="Etymology"><title>Etymology.</title><p>Flummox: “be a mystery or bewildering” in reference to the atypical <tp:taxon-name>Ichneumoninae</tp:taxon-name> habitus of the genus, which originally flummoxed placement of this new species. Noun in apposition.</p></tp:treatment-sec><tp:treatment-sec sec-type="Distribution"><title>Distribution.</title><p>Uganda. Nigeria? (<italic>cf.</italic> comments).</p></tp:treatment-sec><tp:treatment-sec sec-type="Comments"><title>Comments.</title><p>The CNCI specimen, from Nigeria, was not included in the type material. It indeed exhibits surprising differences: flagellum bi–colored, yellow from base to flagellomere 15, then with remaining flagellomeres black; overall coloration yellow <!--PageBreak-->without darker dorsal markings; and median carina of frons absent. The clypeus is, however, typical of <italic><tp:taxon-name>Lusius flummox</tp:taxon-name></italic>. Whether this specimen belongs to <italic><tp:taxon-name>Lusius flummox</tp:taxon-name></italic>, represents a distinct new species, or is an intermediate linking <italic><tp:taxon-name>Lusius flummox</tp:taxon-name></italic> and <italic><tp:taxon-name>Lusius tenuissimus</tp:taxon-name></italic> is currently unclear. We refrain from describing it as a new species until further material is available to enable an informed assessment of this species’ variability.</p><fig id="F40" position="float" orientation="portrait"><label>Figure 40.</label><caption><p><italic><tp:taxon-name>Lusius flumox</tp:taxon-name></italic> Holotype female. <bold>A</bold> habitus lateral view <bold>B</bold> habitus dorsal view <bold>C</bold> head, mesosoma, dorsal view.</p></caption><graphic xmlns:xlink="http://www.w3.org/1999/xlink" xlink:href="ZooKeys-354-001-g040.jpg" position="float" orientation="portrait" xlink:type="simple"/></fig><fig id="F41" position="float" orientation="portrait"><label>Figure 41.</label><caption><p><italic><tp:taxon-name>Lusius flummox</tp:taxon-name></italic> Holotype female. <bold>A</bold> head, anterior view <bold>B</bold> propodeum dorsal view <bold>C</bold> tergites 1–3, dorsal view <bold>D</bold> mesopleuron, ventral view <bold>E</bold> wings <bold>F</bold> data labels.</p></caption><graphic xmlns:xlink="http://www.w3.org/1999/xlink" xlink:href="ZooKeys-354-001-g041.jpg" position="float" orientation="portrait" xlink:type="simple"/></fig></tp:treatment-sec></tp:taxon-treatment>
