# Supplementary material for: Revision of the Afrotropical Phaeogenini (Ichneumonidae, Ichneumoninae), with description of a new genus and twelve new species
Source: Zookeys. 2013 Nov 21;(354):1–85. doi: 10.3897/zookeys.354.5968 (PMC3837403; doi:10.3897/zookeys.354.5968)
Supplement: XML Treatment for Lusius tenuissimus [file zookeys.354.5968-treatment29.xml]

<!DOCTYPE tp:taxon-treatment
  PUBLIC "-//TaxonX//DTD Taxonomic Treatment Publishing DTD v0 20100105//EN" "tax-treatment-NSO.dtd">
<tp:taxon-treatment xmlns:tp="http://www.plazi.org/taxpub"><tp:treatment-meta><mixed-citation publication-type="journal"><person-group><name><surname>Rousse</surname><given-names>Pascal</given-names></name><name><surname>van Noort</surname><given-names>Simon</given-names></name><name><surname>Diller</surname><given-names>E.</given-names></name></person-group><article-title>Revision of the Afrotropical Phaeogenini (Ichneumonidae, Ichneumoninae), with description of a new genus and twelve new species</article-title><source>Zookeys</source><day>21</day><month>11</month><year>2013</year><volume>2013</volume><issue>354</issue><fpage>1</fpage><lpage>85</lpage><pub-id pub-id-type="doi">10.3897/zookeys.354.5968</pub-id></mixed-citation></tp:treatment-meta><tp:nomenclature><tp:taxon-name>
                            <tp:taxon-name-part taxon-name-part-type="genus">Lusius</tp:taxon-name-part>
                            <tp:taxon-name-part taxon-name-part-type="species">tenuissimus</tp:taxon-name-part>
                            <object-id xmlns:xlink="http://www.w3.org/1999/xlink" xlink:type="simple">http://species-id.net/wiki/Lusius_tenuissimus</object-id>
                        </tp:taxon-name><tp:taxon-authority>(Heinrich, 1938)</tp:taxon-authority><xref ref-type="fig" rid="F42">Figs 42</xref><xref ref-type="fig" rid="F43">–43</xref><!--PageBreak--></tp:nomenclature><tp:treatment-sec sec-type="Material examined"><title>Material examined.</title><p>Democratic Republic of Congo 2 females 3 males: Congo Belge: Kivu Rutshuru 1285m. 11.vii.1935. G.F de Witte: 1083b. (MRAC); Kenya 1 female: KENYA, Ruma National Park, 1250m, <named-content xmlns:xlink="http://www.w3.org/1999/xlink" content-type="dwc:verbatimCoordinates" xlink:type="simple">0°39.121'S, 34°19.417'E</named-content>, 26 July 2008, S. van Noort, UG08–KEN–S09, sweep, savanna woodland, SAM–HYM–P047367 (NMKE); Malawi 1 female: Nyasaland, Mlanje, 5.IX.13, 2, 300 ft, S.A. Neave, 1914–<!--PageBreak-->75, Imperial Bureau of Entomology (BMNH); Nigeria 1 female: Ibadan, Nigeria, Dec. 18 1962, D.C. Eidt (CNCI); South Africa 1 female: South Africa, Kwazulu–Natal, Umtamvuna Nature Reserve, <named-content xmlns:xlink="http://www.w3.org/1999/xlink" content-type="dwc:verbatimCoordinates" xlink:type="simple">31°03.51'S, 30°10.48'E</named-content>, 160m, 11–18. xi. 2000, S. van Noort, yellow pan, KW00–Y35, coastal forest / pondoland, coastal plateau sour grassland margin, SAM–HYM–P044125 (SAMC); Zimbabwe 1 male: Rhodesia: Salisbury [Harare] Chishawasha i.1979. A. Watsham (BMNH); 1 female: same data as previous specimen except for: Zimbabwe, xii.1980 (BMNH); 1 male: same data as previous specimen except for: ii.1981 (BMNH).</p></tp:treatment-sec><tp:treatment-sec sec-type="Diagnosis"><title>Diagnosis.</title><p>Entirely pale to bright yellow, more or less yellowish–orange dorsally; basal half of flagellum testaceous, apical half black with a white ring; antenna long and slender, apical half distinctly enlarged, apical truncation of scape strongly oblique; head mostly smooth but face densely and shallowly punctate; clypeus high, its ventral margin medially protruding; antenna with 32–37 flagellomeres; mesosoma laterally densely, shallowly and coarsely punctate, including speculum, but pronotum shallowly strigose; mesonotum nearly smooth, with notaulus long and crenulate and scuto–scutellar groove longitudinally striate; propodeum coarsely reticulate with apical transverse carina and some remnant of submedian longitudinal carinas present apically; epicnemial carina mid–ventrally highly raised and produced anteriorly into a sharp angle; metasoma finely and deeply reticulate but tergite 1 almost smooth; gastrocoelus large, oblique and shallow; gastrocoelus long, moderately deep, thyridium at basal fifth of tergite 2. B 6.4–8.2; A 4.5–5.4; F 3.8–4.8 (ranges measured on all observed females); HdWi 1.7; HfWi 1.1; Ci 1.7; Mi 1.1; IOi 1.3; OOi 1.3; Fli<sub>1</sub> 7.4; Fli<sub>15</sub> 1.3; Fli<sub>35</sub> 2.0; OTi 0.3 (indices measured on SAMC female). Male: similar to female. B 6.9; A 5.1; F 4.2.</p></tp:treatment-sec><tp:treatment-sec sec-type="Distribution"><title>Distribution.</title><p>Democratic Republic of Congo,Malawi, Nigeria, South Africa, Zimbabwe (new records). Kenya, Tanzania and Madagascar.</p><fig id="F42" position="float" orientation="portrait"><label>Figure 42.</label><caption><p><italic><tp:taxon-name>Lusius tenuissimus</tp:taxon-name></italic> Holotype female. <bold>A</bold> habitus lateral view <bold>B</bold> habitus dorsal view <bold>C</bold> head, mesosoma, dorsal view.</p></caption><graphic xmlns:xlink="http://www.w3.org/1999/xlink" xlink:href="ZooKeys-354-001-g042.jpg" position="float" orientation="portrait" xlink:type="simple"/></fig><fig id="F43" position="float" orientation="portrait"><label>Figure 43.</label><caption><p><italic><tp:taxon-name>Lusius tenuissimus</tp:taxon-name></italic> Holotype female. <bold>A</bold> head, anterior view <bold>B</bold> propodeum dorsal view <bold>C</bold> tergites 1–3, dorsal view <bold>D</bold> wings <bold>E</bold> mesosoma, ventral view <bold>F</bold> data labels.</p></caption><graphic xmlns:xlink="http://www.w3.org/1999/xlink" xlink:href="ZooKeys-354-001-g043.jpg" position="float" orientation="portrait" xlink:type="simple"/></fig></tp:treatment-sec></tp:taxon-treatment>
