# Supplementary material for: Revision of the Afrotropical Phaeogenini (Ichneumonidae, Ichneumoninae), with description of a new genus and twelve new species
Source: Zookeys. 2013 Nov 21;(354):1–85. doi: 10.3897/zookeys.354.5968 (PMC3837403; doi:10.3897/zookeys.354.5968)
Supplement: XML Treatment for Tycherus amatola [file zookeys.354.5968-treatment31.xml]

<!DOCTYPE tp:taxon-treatment
  PUBLIC "-//TaxonX//DTD Taxonomic Treatment Publishing DTD v0 20100105//EN" "tax-treatment-NSO.dtd">
<tp:taxon-treatment xmlns:tp="http://www.plazi.org/taxpub"><tp:treatment-meta><mixed-citation publication-type="journal"><person-group><name><surname>Rousse</surname><given-names>Pascal</given-names></name><name><surname>van Noort</surname><given-names>Simon</given-names></name><name><surname>Diller</surname><given-names>E.</given-names></name></person-group><article-title>Revision of the Afrotropical Phaeogenini (Ichneumonidae, Ichneumoninae), with description of a new genus and twelve new species</article-title><source>Zookeys</source><day>21</day><month>11</month><year>2013</year><volume>2013</volume><issue>354</issue><fpage>1</fpage><lpage>85</lpage><pub-id pub-id-type="doi">10.3897/zookeys.354.5968</pub-id></mixed-citation></tp:treatment-meta><tp:nomenclature><tp:taxon-name>
                            <tp:taxon-name-part taxon-name-part-type="genus">Tycherus</tp:taxon-name-part>
                            <tp:taxon-name-part taxon-name-part-type="species">amatola</tp:taxon-name-part>
                            <object-id xmlns:xlink="http://www.w3.org/1999/xlink" content-type="zoobank" xlink:type="simple">http://zoobank.org/8864EA16-BAAB-4B50-9832-2D1E4594CA3E</object-id>
                            <object-id xmlns:xlink="http://www.w3.org/1999/xlink" xlink:type="simple">http://species-id.net/wiki/Tycherus_amatola</object-id>
                        </tp:taxon-name><tp:taxon-authority>Rousse &amp; van Noort</tp:taxon-authority><tp:taxon-status xmlns:xlink="http://www.w3.org/1999/xlink" xlink:type="simple">sp. n.</tp:taxon-status><xref ref-type="fig" rid="F44">Figs 44</xref><xref ref-type="fig" rid="F45">–45</xref></tp:nomenclature><tp:treatment-sec sec-type="Type material"><title>Type material.</title><p><bold>HOLOTYPE.</bold> Female: South Africa, Hogsback, Amatola Mts, C. P., R. F. Lawrence, Feb. 1933, SAM–HYM–P05530 (SAMC).</p><!--PageBreak--></tp:treatment-sec><tp:treatment-sec sec-type="Diagnosis"><title>Diagnosis.</title><p>Head mostly yellow, dorsally black; mesosoma black and reddish with pale yellow stripes; metasoma mostly dark reddish to dark brown; head and body mostly punctate to puncto–striate, all metasomal tergites finely punctate; face laterally delimited by two wide oblique sulci; clypeus short, strongly transverse; scutellum moderately punctate; propodeum transversely striate, propodeal carination anteriorly faint; hind coxa simple; thyridium wide and deep. HdWi 1.9. HdWi 1.2; Ci 2.6; Mi 0.5; Di 1.3; IOi 1.0; OOi 1. 0; Fli<sub>1</sub> 3.2, Fli<sub>15</sub> 1.0; Fli<sub>25</sub> 0.8; OTi 0.2. Male unknown.</p><!--PageBreak--></tp:treatment-sec><tp:treatment-sec sec-type="Description"><title>Description.</title><p>FEMALE (Holotype). B 4.0; A 2.1; F 2.7.</p><p><italic>Color</italic>. Head yellow with upper clypeal margin, facial furrow, frons and antenna dark testaceous, vertex, occiput and temple black; mesosoma dorsally reddish with lateral lobe of mesoscutum slightly infuscate, laterally black with a yellow longitudinal stripe on lateral face of pronotum, another on mesopleuron, additional yellow markings on middle of mesoscutum and lateral sides of scutellum; wings hyaline, venation light brown; legs testaceous, coxae and trochanters largely interspersed with yellow; metasoma basally dark reddish–brown, progressively lighter toward apex, apical margins of tergites 3–7 yellow.</p><p><italic>Head</italic>. Head slightly transverse in dorsal view; face medially finely wrinkled, laterally delimited by wide, deep, and punctate–rugose sulci; clypeus short, transverse, smooth with some punctures along apical margin, apical margin medially slightly convex; mandible stout, regularly tapered toward apex; malar line with subocular sulcus present as a deep groove; frons and vertex punctate–granulate, ocellar triangle slightly wider than high; temple and occiput closely punctate; temple moderately long, regularly rounded behind eyes; occipital and hypostomal carinae joining distinctly above mandibular base; antenna with 26 flagellomeres.</p><p><italic>Mesosoma</italic>. Pronotum longitudinally strigose with a mid–dorsal smooth area; mesopleuron longitudinally puncto–striate, speculum finely punctate, sternaulus hardly perceptible; metapleuron longitudinally puncto–striate; mesoscutum densely punctate, anteriorly and around lateral lobe finely puncto–striate, notaulus reduced to a moderate impression near anterior margin; scutellum finely and moderately densely punctate, weakly convex, carinate near base only; propodeum transversely striate, carination complete but faint on anterior half, area superomedia as long as wide, heart–shaped, receiving costula at middle. <italic>Wings</italic>. Hind wing with distal abscissa of Cu1 faint, connected to 1/Cu&amp;cu–a, cu–a very short. <italic>Legs</italic>. Densely punctate; hind coxa simple, without ventral tooth.</p><p><italic>Metasoma</italic>. All tergites finely and very densely punctate but gastrocoelus and lateral area of postpetiole coarsely punctate–reticulate, thyridium smooth; gastrocoelus within basal quarter of tergite 2, moderately deep, thyridium deep and wide, about twice as wide as inter–thyridia interval; ovipositor moderately short.</p><p>MALE. Unknown.</p></tp:treatment-sec><tp:treatment-sec sec-type="Etymology"><title>Etymology.</title><p>Named after the type locality in Amatola Mountains, meaning “place of many calves” in the Xhosa local language. Noun in apposition.</p></tp:treatment-sec><tp:treatment-sec sec-type="Distribution"><title>Distribution.</title><p>South Africa.</p><fig id="F44" position="float" orientation="portrait"><label>Figure 44.</label><caption><p><italic><tp:taxon-name>Tycherus amatola</tp:taxon-name></italic> Holotype female. <bold>A</bold> habitus lateral view <bold>B</bold> habitus dorsal view <bold>C</bold> head, mesosoma, dorsal view.</p></caption><graphic xmlns:xlink="http://www.w3.org/1999/xlink" xlink:href="ZooKeys-354-001-g044.jpg" position="float" orientation="portrait" xlink:type="simple"/></fig><fig id="F45" position="float" orientation="portrait"><label>Figure 45.</label><caption><p><italic><tp:taxon-name>Tycherus amatola</tp:taxon-name></italic> Holotype female. <bold>A</bold> head, anterior view <bold>B</bold> propodeum dorsal view <bold>C</bold> tergites 1–3, dorsal view <bold>D</bold> wings <bold>E</bold> mesosoma, ventral view <bold>F</bold> data labels.</p></caption><graphic xmlns:xlink="http://www.w3.org/1999/xlink" xlink:href="ZooKeys-354-001-g045.jpg" position="float" orientation="portrait" xlink:type="simple"/></fig></tp:treatment-sec></tp:taxon-treatment>
