# Supplementary material for: Revision of the Afrotropical Phaeogenini (Ichneumonidae, Ichneumoninae), with description of a new genus and twelve new species
Source: Zookeys. 2013 Nov 21;(354):1–85. doi: 10.3897/zookeys.354.5968 (PMC3837403; doi:10.3897/zookeys.354.5968)
Supplement: XML Treatment for Aethecerus foveolatus [file zookeys.354.5968-treatment34.xml]

<!DOCTYPE tp:taxon-treatment
  PUBLIC "-//TaxonX//DTD Taxonomic Treatment Publishing DTD v0 20100105//EN" "tax-treatment-NSO.dtd">
<tp:taxon-treatment xmlns:tp="http://www.plazi.org/taxpub"><tp:treatment-meta><mixed-citation publication-type="journal"><person-group><name><surname>Rousse</surname><given-names>Pascal</given-names></name><name><surname>van Noort</surname><given-names>Simon</given-names></name><name><surname>Diller</surname><given-names>E.</given-names></name></person-group><article-title>Revision of the Afrotropical Phaeogenini (Ichneumonidae, Ichneumoninae), with description of a new genus and twelve new species</article-title><source>Zookeys</source><day>21</day><month>11</month><year>2013</year><volume>2013</volume><issue>354</issue><fpage>1</fpage><lpage>85</lpage><pub-id pub-id-type="doi">10.3897/zookeys.354.5968</pub-id></mixed-citation></tp:treatment-meta><tp:nomenclature><tp:taxon-name>
                                <tp:taxon-name-part taxon-name-part-type="genus">Aethecerus</tp:taxon-name-part>
                                <tp:taxon-name-part taxon-name-part-type="species">foveolatus</tp:taxon-name-part>
                                <object-id xmlns:xlink="http://www.w3.org/1999/xlink" xlink:type="simple">http://species-id.net/wiki/Aethecerus_foveolatus</object-id>
                            </tp:taxon-name><tp:taxon-authority>Gregor, 1940</tp:taxon-authority><xref ref-type="fig" rid="F48">Figs 48</xref><xref ref-type="fig" rid="F49">–49</xref></tp:nomenclature><tp:treatment-sec sec-type="Material examined"><title>Material examined.</title><p>1 male: San Thomé [Sao Tome and Principe], J. Ghesquière 1922 (MRAC).</p></tp:treatment-sec><tp:treatment-sec sec-type="Diagnosis"><title>Diagnosis</title><p>(<xref ref-type="bibr" rid="B27">Valemberg 1988</xref>).  Female: head and mesosoma black; antenna dark testaceous, basally lighter, sometimes with a weak median pale ring; legs mostly yellow with coxae black; tergites 1–4 reddish, following tergites dark testaceous; head strongly transverse, scape not distinctly enlarged; entire head deeply, regularly and sparsely to moderately densely punctate but frons medially smooth; antenna with 21–22 flagellomeres; mesosoma sparsely to densely punctate; notaulus weak; propodeal carination strong and complete, area superomedia subquadrate to twice longer than wide, area petiolaris concave and transversely striate; tergite 1 apically striate, following tergites rugose punctate. Male: scape stongly swollen basally; antenna slenderer with 24 flagellomeres; tergite 1 black, tergites 2–4 reddish and mid–longitudinally infuscate; otherwise similar to female. B 6.3; A 3.8; F 4.1; HdWi 2.0; HfWi 1.3; Ci 2.7; Mi 0.5; Di 2.2; IOi 1.7; OOi 1.9; Fli<sub>1</sub>3.3; Fli<sub>23</sub>1.4; Fli<sub>23</sub>1.1 (measured on the MRAC male specimen).</p></tp:treatment-sec><tp:treatment-sec sec-type="Distribution"><title>Distribution.</title><p>France, Norway, Poland, Slovakia,Czech Republic, Spain. Sao Tome and Principe ? (<italic>cf.</italic> comments).</p></tp:treatment-sec><tp:treatment-sec sec-type="Comments"><title>Comments.</title><p>A single male specimen of this species was found in MRAC collections. The island of Sao Tome and Principe being a former Portugese colony, we first suspected that the presence of <italic><tp:taxon-name>Aethecerus foveolatus</tp:taxon-name></italic> there was an accidental introduction. The label on the specimen unfortunately lacks further details about the collection locality, particularly we do not know whether or not it was collected in an anthropogenic habitat. Additionally, there are some other examples in MRAC collections of <tp:taxon-name>Hymenoptera</tp:taxon-name> labelled as collected in Sao Tome, but which are actually from Madagascar or even Belgium (A. Pauly, <italic>pers. comm</italic>.). The presence, accidental or not, of <italic><tp:taxon-name>Aethecerus foveolatus</tp:taxon-name></italic> in Sao Tome or even in the Afrotropical Region is highly doubtful. We, however, decided to keep the present description and illustrations in the publication because it provides useful and mostly original information for the identification of this widespread European species.</p><fig id="F48" position="float" orientation="portrait"><label>Figure 48.</label><caption><p><italic><tp:taxon-name>Aethecerus foveolatus</tp:taxon-name></italic> Gregor, 1940 male. <bold>A</bold> habitus lateral view <bold>B</bold> mesosoma lateral view <bold>C</bold> head, mesosoma, dorsal view.</p></caption><graphic xmlns:xlink="http://www.w3.org/1999/xlink" xlink:href="ZooKeys-354-001-g048.jpg" position="float" orientation="portrait" xlink:type="simple"/></fig><fig id="F49" position="float" orientation="portrait"><label>Figure 49.</label><caption><p><italic><tp:taxon-name>Aethecerus foveolatus</tp:taxon-name></italic> Gregor, 1940 male. <bold>A</bold> head, antero–ventral view <bold>B</bold> propodeum dorsal view <bold>C</bold> tergites 1–3, dorsal view <bold>D</bold> wings <bold>E</bold> head, antennae, dorsal view <bold>F</bold> data labels.</p></caption><graphic xmlns:xlink="http://www.w3.org/1999/xlink" xlink:href="ZooKeys-354-001-g049.jpg" position="float" orientation="portrait" xlink:type="simple"/></fig></tp:treatment-sec><ref-list><ref id="B27"><mixed-citation xmlns:xlink="http://www.w3.org/1999/xlink" xlink:type="simple"><person-group><name name-style="western"><surname>Valemberg</surname><given-names>J</given-names></name></person-group> (<year>1988</year>) <article-title>Les <italic>Aethecerus</italic> (Hymenopteres Ichneumoninae Cyclopneustici).</article-title><source>Bulletin de la Société Entomologique du Nord de la France</source><volume>249</volume>: <fpage>3</fpage>-<lpage>16</lpage>.</mixed-citation></ref></ref-list></tp:taxon-treatment>
